# Supplementary material for: Insight into the Fecal Microbiota Signature Associated with Growth Specificity in Korean Jindo Dogs Using 16S rRNA Sequencing
Source: Animals (Basel). 2022 Sep 20;12(19):2499. doi: 10.3390/ani12192499 (PMC9558516; doi:10.3390/ani12192499)
Supplement: Supplementary file 1 [file animals-12-02499-s001.zip]

Archive with 1 entries (1 files):
- Supplementary_Tables.xlsx
