# Supplementary material for: Insight into the Fecal Microbiota Signature Associated with Growth Specificity in Korean Jindo Dogs Using 16S rRNA Sequencing
Source: Animals (Basel). 2022 Sep 20;12(19):2499. doi: 10.3390/ani12192499 (PMC9558516; doi:10.3390/ani12192499)
Supplement: Supplementary file 1 [file animals-12-02499-s001.zip › Supplementary_Tables.xlsx]

## Sheet: Table S1
Table S1. Summary of DADA2 sequence data quality control
Age(months)	sample-id	input	filtered	denoised	merged	non-chimeric	percentage of input non-chimeric
4	No1	97277	77358	75918	71832	55818	57.38
4	No2	93804	75691	74881	73181	60931	64.96
4	No3	92560	73257	70885	64963	49619	53.61
4	No4	97921	75930	73694	68201	55468	56.65
4	No5	98376	78136	75740	69533	50454	51.29
4	No6	83554	66103	63580	57437	43687	52.29
16	No1	96432	78678	76172	70118	51138	53.03
16	No2	87372	73903	71868	65414	48192	55.16
16	No3	84980	67612	64961	58347	42425	49.92
16	No4	87726	73665	72037	69108	61790	70.44
16	No5	80241	67460	65496	59878	42777	53.31
16	No6	91030	75269	73443	68720	52281	57.43

## Sheet: Table S2
Table S2. Relative abundance of Phylum and Genus
Age(months)	Phylum	Average(%)	sd		Age(months)	Genus	Average(%)	sd
4	< 1.5%	0.0754077	0.0692331		4	< 1.0%	30.3976	3.94964
4	Firmicutes	76.7212	8.29355		4	Lactobacillus	27.1453	12.3727
4	Bacteroidota	12.1613	8.28843		4	Muribaculaceae	9.93373	6.90763
4	Actinobacteriota	7.68077	3.29514		4	Blautia	7.11832	1.66448
4	Proteobacteria	1.77417	2.43697		4	Allobaculum	4.49294	1.84335
4	Fusobacteriota	1.58712	1.06057		4	Bifidobacterium	4.31424	2.49625
16	< 1.5%	0.291242	0.309384		4	Dubosiella	2.93445	3.5476
16	Firmicutes	45.5579	19.1604		4	[Ruminococcus]_torques_group	2.65362	1.06178
16	Bacteroidota	43.3332	17.6387		4	Peptostreptococcus	2.2785	2.31774
16	Actinobacteriota	1.62787	1.88345		4	Faecalibaculum	1.96149	1.63606
16	Proteobacteria	3.87968	3.11672		4	Collinsella	1.75327	0.943602
16	Fusobacteriota	5.3101	3.63534		4	Fusobacterium	1.58712	1.06057
					4	UCG-005	1.22681	0.971746
					4	Prevotella	1.17669	1.23027
					4	[Ruminococcus]_gnavus_group	1.02596	0.622003
					16	< 1.0%	39.218	20.257
					16	Prevotella	23.8144	15.3453
					16	Bacteroides	11.0991	9.65987
					16	Fusobacterium	5.30932	3.63428
					16	Megamonas	4.07765	5.89466
					16	Phascolarctobacterium	3.65265	2.30606
					16	Alloprevotella	3.54996	3.39018
					16	Faecalibacterium	3.44659	1.86049
					16	Blautia	3.20532	0.815784
					16	Negativibacillus	1.40113	0.833759
					16	Fournierella	1.22589	0.901973

## Sheet: Table S3
Table S3. Significant correlation pairs
Group	Node1	Node2	Pearson's R
16months	c__Bacilli	f__Oscillospiraceae	-0.92
16months	c__Bacilli	g__Clostridia_UCG.014	-0.88
16months	c__Bacilli	g__Fusobacterium	-0.83
16months	c__Bacilli	g__UCG.005	-0.82
16months	f__Erysipelotrichaceae_g__uncultured	g__Alloprevotella	-0.82
16months	f__Erysipelotrichaceae_g__uncultured	g__Bacteroides	0.8
16months	f__Erysipelotrichaceae_g__uncultured	g__Butyricicoccus	0.8
16months	f__Erysipelotrichaceae_g__uncultured	g__Erysipelatoclostridium	0.8
16months	f__Erysipelotrichaceae_g__uncultured	g__Fusobacterium	0.8
16months	f__Erysipelotrichaceae_g__uncultured	g__Intestinimonas	0.8
16months	f__Erysipelotrichaceae_g__uncultured	g__Lachnospiraceae_NK4A136_group	0.8
16months	f__Erysipelotrichaceae_g__uncultured	g__Parabacteroides	0.8
16months	f__Erysipelotrichaceae_g__uncultured	g__Phascolarctobacterium	0.8
16months	f__Erysipelotrichaceae_g__uncultured	g__Prevotellaceae_Ga6A1_group	0.81
16months	f__Erysipelotrichaceae_g__uncultured	g__Sutterella	0.81
16months	f__Oscillospiraceae	g__.Eubacterium._nodatum_group	0.81
16months	f__Oscillospiraceae	g__Clostridia_UCG.014	0.82
16months	f__Oscillospiraceae	g__Colidextribacter	0.82
16months	f__Oscillospiraceae	g__Fusobacterium	0.82
16months	f__Oscillospiraceae	g__Oribacterium	0.82
16months	f__Oscillospiraceae	g__Peptoclostridium	0.82
16months	f__Oscillospiraceae	g__Peptococcus	0.82
16months	f__Oscillospiraceae	g__Romboutsia	0.83
16months	f__Oscillospiraceae	g__Sellimonas	0.83
16months	f__Oscillospiraceae	g__Turicibacter	0.83
16months	f__Oscillospiraceae	g__UCG.005	0.83
16months	g__.Eubacterium._nodatum_group	g__Blautia	0.83
16months	g__.Eubacterium._nodatum_group	g__Clostridia_UCG.014	0.83
16months	g__.Eubacterium._nodatum_group	g__Clostridium_sensu_stricto_1	0.84
16months	g__.Eubacterium._nodatum_group	g__Colidextribacter	0.84
16months	g__.Eubacterium._nodatum_group	g__Holdemanella	0.84
16months	g__.Eubacterium._nodatum_group	g__Negativibacillus	0.84
16months	g__.Eubacterium._nodatum_group	g__Oribacterium	0.84
16months	g__.Eubacterium._nodatum_group	g__Peptoclostridium	0.84
16months	g__.Eubacterium._nodatum_group	g__Peptococcus	0.84
16months	g__.Eubacterium._nodatum_group	g__Romboutsia	0.85
16months	g__.Eubacterium._nodatum_group	g__Sellimonas	0.85
16months	g__.Eubacterium._nodatum_group	g__Turicibacter	0.85
16months	g__.Ruminococcus._gnavus_group	g__Fusobacterium	0.85
16months	g__Allobaculum	g__Muribaculaceae	0.86
16months	g__Allobaculum	g__Parasutterella	0.86
16months	g__Alloprevotella	g__Bacteroides	0.86
16months	g__Alloprevotella	g__Butyricicoccus	0.86
16months	g__Alloprevotella	g__Erysipelatoclostridium	0.86
16months	g__Alloprevotella	g__Intestinimonas	0.87
16months	g__Alloprevotella	g__Lachnospiraceae_NK4A136_group	0.87
16months	g__Alloprevotella	g__Parabacteroides	0.87
16months	g__Alloprevotella	g__Phascolarctobacterium	0.88
16months	g__Alloprevotella	g__Prevotellaceae_Ga6A1_group	0.88
16months	g__Alloprevotella	g__Sutterella	0.88
16months	g__Anaerobiospirillum	g__Collinsella	0.88
16months	g__Anaerobiospirillum	g__Megamonas	0.88
16months	g__Anaerobiospirillum	g__Tyzzerella	0.88
16months	g__Bacteroides	g__Fusobacterium	0.88
16months	g__Bacteroides	g__Intestinimonas	0.88
16months	g__Bacteroides	g__Lachnospiraceae_NK4A136_group	0.89
16months	g__Bacteroides	g__Phascolarctobacterium	0.89
16months	g__Bacteroides	g__Prevotellaceae_Ga6A1_group	0.89
16months	g__Bacteroides	g__Sutterella	0.89
16months	g__Blautia	g__Clostridia_UCG.014	0.89
16months	g__Blautia	g__Colidextribacter	0.89
16months	g__Blautia	g__Holdemanella	0.89
16months	g__Blautia	g__Negativibacillus	0.9
16months	g__Blautia	g__Oribacterium	0.9
16months	g__Blautia	g__Peptoclostridium	0.9
16months	g__Blautia	g__Peptococcus	0.9
16months	g__Blautia	g__Romboutsia	0.9
16months	g__Blautia	g__Sellimonas	0.91
16months	g__Blautia	g__Turicibacter	0.91
16months	g__Butyricicoccus	g__Intestinimonas	0.91
16months	g__Butyricicoccus	g__Parabacteroides	0.91
16months	g__Clostridia_UCG.014	g__Colidextribacter	0.91
16months	g__Clostridia_UCG.014	g__Holdemanella	0.91
16months	g__Clostridia_UCG.014	g__Oribacterium	0.91
16months	g__Clostridia_UCG.014	g__Peptoclostridium	0.91
16months	g__Clostridia_UCG.014	g__Peptococcus	0.91
16months	g__Clostridia_UCG.014	g__Romboutsia	0.91
16months	g__Clostridia_UCG.014	g__Sellimonas	0.92
16months	g__Clostridia_UCG.014	g__Turicibacter	0.92
16months	g__Clostridia_UCG.014	g__UCG.005	0.92
16months	g__Clostridium_sensu_stricto_1	g__Colidextribacter	0.92
16months	g__Clostridium_sensu_stricto_1	g__Holdemanella	0.92
16months	g__Clostridium_sensu_stricto_1	g__Oribacterium	0.92
16months	g__Clostridium_sensu_stricto_1	g__Peptoclostridium	0.93
16months	g__Clostridium_sensu_stricto_1	g__Peptococcus	0.93
16months	g__Clostridium_sensu_stricto_1	g__Romboutsia	0.93
16months	g__Clostridium_sensu_stricto_1	g__Sellimonas	0.94
16months	g__Clostridium_sensu_stricto_1	g__Turicibacter	0.94
16months	g__Colidextribacter	g__Holdemanella	0.94
16months	g__Colidextribacter	g__Negativibacillus	0.94
16months	g__Colidextribacter	g__Oribacterium	0.94
16months	g__Colidextribacter	g__Peptoclostridium	0.94
16months	g__Colidextribacter	g__Peptococcus	0.94
16months	g__Colidextribacter	g__Romboutsia	0.95
16months	g__Colidextribacter	g__Sellimonas	0.95
16months	g__Colidextribacter	g__Turicibacter	0.95
16months	g__Collinsella	g__Megamonas	0.95
16months	g__Erysipelatoclostridium	g__Fournierella	0.96
16months	g__Erysipelatoclostridium	g__Intestinimonas	0.96
16months	g__Erysipelatoclostridium	g__Lachnospiraceae_NK4A136_group	0.96
16months	g__Erysipelatoclostridium	g__Parabacteroides	0.96
16months	g__Erysipelatoclostridium	g__Phascolarctobacterium	0.96
16months	g__Erysipelatoclostridium	g__Prevotellaceae_Ga6A1_group	0.96
16months	g__Erysipelatoclostridium	g__Sutterella	0.96
16months	g__Fournierella	g__Phascolarctobacterium	0.97
16months	g__Fournierella	g__Prevotella	0.97
16months	g__Fournierella	g__Prevotellaceae_Ga6A1_group	0.97
16months	g__Fournierella	g__Sutterella	0.97
16months	g__Fusobacterium	g__Intestinimonas	0.97
16months	g__Fusobacterium	g__Lachnospiraceae_NK4A136_group	0.97
16months	g__Fusobacterium	g__Sutterella	0.97
16months	g__Fusobacterium	g__UCG.005	0.98
16months	g__Holdemanella	g__Negativibacillus	0.98
16months	g__Holdemanella	g__Oribacterium	0.98
16months	g__Holdemanella	g__Peptoclostridium	0.98
16months	g__Holdemanella	g__Peptococcus	0.98
16months	g__Holdemanella	g__Romboutsia	0.98
16months	g__Holdemanella	g__Sellimonas	0.98
16months	g__Holdemanella	g__Turicibacter	0.98
16months	g__Intestinimonas	g__Lachnospiraceae_NK4A136_group	0.98
16months	g__Intestinimonas	g__Phascolarctobacterium	0.98
16months	g__Intestinimonas	g__Prevotellaceae_Ga6A1_group	0.98
16months	g__Intestinimonas	g__Sutterella	0.99
16months	g__Lachnospiraceae_NK4A136_group	g__Phascolarctobacterium	0.99
16months	g__Lachnospiraceae_NK4A136_group	g__Prevotellaceae_Ga6A1_group	0.99
16months	g__Lachnospiraceae_NK4A136_group	g__Sutterella	0.99
16months	g__Muribaculaceae	g__Parasutterella	0.99
16months	g__Negativibacillus	g__Oribacterium	0.99
16months	g__Negativibacillus	g__Peptoclostridium	0.99
16months	g__Negativibacillus	g__Peptococcus	0.99
16months	g__Negativibacillus	g__Romboutsia	0.99
16months	g__Negativibacillus	g__Sellimonas	0.99
16months	g__Negativibacillus	g__Turicibacter	0.99
16months	g__Oribacterium	g__Peptoclostridium	0.99
16months	g__Oribacterium	g__Peptococcus	0.99
16months	g__Oribacterium	g__Romboutsia	0.99
16months	g__Oribacterium	g__Sellimonas	0.99
16months	g__Oribacterium	g__Turicibacter	0.99
16months	g__Parabacteroides	g__Prevotellaceae_Ga6A1_group	0.99
16months	g__Peptoclostridium	g__Peptococcus	0.99
16months	g__Peptoclostridium	g__Romboutsia	0.99
16months	g__Peptoclostridium	g__Sellimonas	0.99
16months	g__Peptoclostridium	g__Turicibacter	0.99
16months	g__Peptococcus	g__Romboutsia	0.99
16months	g__Peptococcus	g__Sellimonas	0.99
16months	g__Peptococcus	g__Turicibacter	1
16months	g__Phascolarctobacterium	g__Prevotellaceae_Ga6A1_group	1
16months	g__Phascolarctobacterium	g__Sutterella	1
16months	g__Prevotellaceae_Ga6A1_group	g__Sutterella	1
16months	g__Romboutsia	g__Sellimonas	1
16months	g__Romboutsia	g__Turicibacter	1
16months	g__Sellimonas	g__Turicibacter	1
4months	c__Bacilli__	g__Sellimonas	0.82
4months	c__Bacilli__	g__Peptostreptococcus	0.98
4months	f__Erysipelotrichaceae_g__uncultured	g__Clostridium_sensu_stricto_1	-0.93
4months	f__Erysipelotrichaceae_g__uncultured	g__Lactobacillus	-0.81
4months	f__Erysipelotrichaceae_g__uncultured	g__Sellimonas	0.91
4months	f__Erysipelotrichaceae_g__uncultured	g__.Ruminococcus._gnavus_group	0.94
4months	f__Lachnospiraceae__	g__Escherichia.Shigella	-0.94
4months	f__Lachnospiraceae__	g__Lactobacillus	-0.94
4months	f__Lachnospiraceae__	g__Romboutsia	-0.94
4months	f__Lachnospiraceae__	g__Holdemanella	-0.93
4months	f__Lachnospiraceae__	g__Peptoclostridium	-0.92
4months	f__Lachnospiraceae__	g__Erysipelatoclostridium	-0.91
4months	f__Lachnospiraceae__	g__Clostridium_sensu_stricto_1	-0.82
4months	f__Lachnospiraceae__	g__Fusobacterium	0.84
4months	f__Lachnospiraceae__	g__Parasutterella	0.85
4months	f__Lachnospiraceae__	g__.Ruminococcus._torques_group	0.91
4months	f__Oscillospiraceae_g__uncultured	g__Parasutterella	0.81
4months	f__Oscillospiraceae_g__uncultured	g__Faecalibaculum	0.91
4months	f__Oscillospiraceae_g__uncultured	g__.Eubacterium._nodatum_group	0.94
4months	f__Ruminococcaceae_g__uncultured	g__.Eubacterium._nodatum_group	0.82
4months	f__Ruminococcaceae_g__uncultured	g__Parasutterella	0.82
4months	f__Ruminococcaceae_g__uncultured	g__Faecalibaculum	0.85
4months	f__Ruminococcaceae_g__uncultured	g__Coriobacteriaceae_UCG.002	0.95
4months	g__.Eubacterium._brachy_group	g__Peptococcus	0.82
4months	g__.Eubacterium._nodatum_group	g__Peptococcus	0.81
4months	g__.Eubacterium._nodatum_group	g__Coriobacteriaceae_UCG.002	0.84
4months	g__.Eubacterium._nodatum_group	g__Parasutterella	0.88
4months	g__.Eubacterium._nodatum_group	g__Faecalibaculum	0.98
4months	g__.Ruminococcus._gnavus_group	g__Clostridium_sensu_stricto_1	-0.93
4months	g__.Ruminococcus._gnavus_group	g__Lactobacillus	-0.82
4months	g__.Ruminococcus._gnavus_group	g__Sellimonas	0.9
4months	g__.Ruminococcus._torques_group	g__Erysipelatoclostridium	-0.88
4months	g__.Ruminococcus._torques_group	g__Escherichia.Shigella	-0.84
4months	g__.Ruminococcus._torques_group	g__Holdemanella	-0.84
4months	g__.Ruminococcus._torques_group	g__Romboutsia	-0.83
4months	g__.Ruminococcus._torques_group	g__Lactobacillus	-0.82
4months	g__.Ruminococcus._torques_group	g__Peptoclostridium	-0.81
4months	g__.Ruminococcus._torques_group	g__Peptococcus	0.82
4months	g__.Ruminococcus._torques_group	g__Fusobacterium	0.84
4months	g__.Ruminococcus._torques_group	g__Parasutterella	0.96
4months	g__Allobaculum	g__Peptostreptococcus	0.85
4months	g__Alloprevotella	g__Sellimonas	0.84
4months	g__Alloprevotella	g__Muribaculaceae	0.98
4months	g__Bifidobacterium	g__Dubosiella	0.8
4months	g__Bifidobacterium	g__Faecalibacterium	0.8
4months	g__Blautia	g__Coriobacteriaceae_UCG.002	-0.87
4months	g__Blautia	g__Collinsella	0.81
4months	g__Clostridium_sensu_stricto_1	g__Sellimonas	-0.93
4months	g__Clostridium_sensu_stricto_1	g__Muribaculaceae	-0.85
4months	g__Clostridium_sensu_stricto_1	g__Escherichia.Shigella	0.89
4months	g__Clostridium_sensu_stricto_1	g__Peptoclostridium	0.89
4months	g__Clostridium_sensu_stricto_1	g__Romboutsia	0.9
4months	g__Clostridium_sensu_stricto_1	g__Erysipelatoclostridium	0.92
4months	g__Clostridium_sensu_stricto_1	g__Holdemanella	0.93
4months	g__Clostridium_sensu_stricto_1	g__Lactobacillus	0.93
4months	g__Collinsella	g__Coriobacteriaceae_UCG.002	-0.82
4months	g__Coriobacteriaceae_UCG.002	g__Faecalibaculum	0.85
4months	g__Erysipelatoclostridium	g__Fusobacterium	-0.91
4months	g__Erysipelatoclostridium	g__Parasutterella	-0.8
4months	g__Erysipelatoclostridium	g__Peptoclostridium	0.92
4months	g__Erysipelatoclostridium	g__Escherichia.Shigella	0.96
4months	g__Erysipelatoclostridium	g__Romboutsia	0.96
4months	g__Erysipelatoclostridium	g__Holdemanella	0.97
4months	g__Erysipelatoclostridium	g__Lactobacillus	0.98
4months	g__Escherichia.Shigella	g__Fusobacterium	-0.8
4months	g__Escherichia.Shigella	g__Lactobacillus	0.97
4months	g__Escherichia.Shigella	g__Peptoclostridium	0.99
4months	g__Escherichia.Shigella	g__Holdemanella	1
4months	g__Escherichia.Shigella	g__Romboutsia	1
4months	g__Faecalibaculum	g__Parasutterella	0.89
4months	g__Fusobacterium	g__Lactobacillus	-0.87
4months	g__Fusobacterium	g__Romboutsia	-0.8
4months	g__Holdemanella	g__Lactobacillus	0.98
4months	g__Holdemanella	g__Peptoclostridium	0.99
4months	g__Holdemanella	g__Romboutsia	1
4months	g__Lactobacillus	g__Peptoclostridium	0.95
4months	g__Lactobacillus	g__Romboutsia	0.98
4months	g__Muribaculaceae	g__Sellimonas	0.92
4months	g__Parasutterella	g__Peptococcus	0.9
4months	g__Peptoclostridium	g__Romboutsia	0.99

## Sheet: Table S4
Table S4. COGs prediction results (PICRUSt2)
COG IDs	4months_No1	4months_No2	4months_No3	4months_No4	4months_No5	4months_No6	16months_No1	16months_No2	16months_No3	16months_No4	16months_No5	16months_No6
COG0001	5226	11237.8	7670.23	7502.55	7399.6	8019.41	13122.7	16139.1	7133.06	20666.5	10402.7	17656.5
COG0002	14922	15453.8	19921.8	20095.5	20611.2	16319.8	22617.4	30969.1	19273	29948.1	21013.9	30228
COG0003	0	68.29	2.93	1.2	0	12	0	5.8	11.25	78.2	0	19
COG0004	14899.6	34444.3	20557.4	20049.1	29066.9	17193.9	26648.1	32533.3	23127.5	31162.9	29393.7	32882.3
COG0005	15265.2	14818.6	14315.5	16841	16818.7	14370.5	24025.8	39072.8	20711.1	40273.1	27166.3	34246.1
COG0006	71530.6	112199	56309.9	65036.1	74232.1	54853.2	46113.4	87456.8	46494.2	105703	69338.4	69710.4
COG0007	13025.8	15223.6	14576.8	13984.8	13238.3	12366.8	10926.4	18822.7	10803.6	31364.7	11981	21466.9
COG0008	54022.2	65487.2	49623.8	53737.3	56455.3	46655.1	45435.1	81074.2	47161.3	87362.8	59973.8	69883
COG0009	42524.4	55795.4	37346.8	41180.3	43271.2	35268.5	37728.6	64006.7	30555.2	49614.2	48152.8	46618.6
COG0010	8180.5	16096.5	11430.2	10770.9	15682.3	11126.2	11518.8	17875.1	9745.03	27832.3	13550	20690.7
COG0011	10495.5	5419.87	6593.33	7687.75	8317.5	4899.21	709.46	643.08	2229.06	11450.1	512.73	1741.14
COG0012	39460.9	51495.8	34383.8	38357.8	40662.7	32205.6	26800.4	44227.2	26475.3	47812.5	35507.1	38249
COG0013	39460.9	51495.8	34379.8	38350.8	40662.7	32203.6	26796.4	44227.2	26475.3	47812.5	35507.1	38249
COG0014	24753.5	36385.1	25617.3	23420.7	34781.7	20938.4	24581.2	38691.2	22867.6	34227.2	33216.9	36276.4
COG0015	39558.9	51525.8	34528.2	38572.8	40844.7	32383.1	31404.1	44279.9	26656.3	48440.7	35577.3	38349
COG0016	39883.9	51711.8	34814.8	38558.8	41675.7	32602.6	26849.4	44309.2	26524.3	47925.5	35531.1	38342
COG0017	43479.9	57323.4	37541.8	41262.7	44219.6	37312.8	19965.6	41425.2	24807.4	45477.2	34529.3	31369.5
COG0018	39896.9	51726.8	34817.8	38558.8	41675.7	32602.6	26845.4	44324.2	26538.3	47866.5	35538.1	38336
COG0019	45990.2	47480.2	38943.5	40830.5	47851.7	35492.6	41320.8	83105.3	45035.9	73878.9	60890	77491.1
COG0020	39574.9	55813	34654.3	38613.5	41797.2	32705.8	27569.3	44735.1	26604.3	56418.1	35681.3	38737.1
COG0021	9759.2	12956.4	8363.68	9434.18	10383.8	6686.72	17820.8	34043.7	14006.3	16271.8	20473.1	33791.2
COG0022	9832.5	20732.5	4918	4566.25	12025.7	4639.3	2335.25	4479.1	2777.35	3877.25	7477.45	5311.6
COG0023	2749	4075.58	2024	3150.03	974.5	2349.92	6094.42	19310.8	3887.42	1319.5	11960.2	7631.08
COG0024	45779.7	61633.7	42425.3	46751.5	49981.5	39686.5	37146.9	68965	38872	70755.2	51239.4	54531.7
COG0025	28714.8	43990.6	20789.2	23414.8	25814.9	19056	5575.4	13790.3	5737.05	19380.6	16888.5	6292
COG0026	20023	45905.8	11708.5	8166.5	26853.1	9684.8	5072.75	2608.42	2284.5	7664.92	11483.7	895
COG0027	3883.7	4416.75	5406.53	5508.6	4235.2	3915.05	9910.1	19678.7	7320.15	3999.75	13398	11269.4
COG0028	51127.9	88183.6	53708.5	62824	57306.9	54001.8	32018	50208.6	35257	51923.5	42341	43860.6
COG0028	51127.9	88183.6	53708.5	62824	57306.9	54001.8	32018	50208.6	35257	51923.5	42341	43860.6
COG0029	17842.5	18069.9	18746.9	19093.8	19745.4	16703.4	21857.8	37083.7	18882.7	35130.8	26529.7	33514.5
COG0030	48067.9	52520.8	37449.2	41327.2	42241.7	34375.6	27813.4	52402.2	28107.3	49100.7	43265.1	39485
COG0031	39308.4	68638.8	34279.9	34897.1	53776.5	28380	28972.3	47202.7	30985.7	64783.7	44024.3	43301.4
COG0033	1144.5	4437.5	3676	2205.5	3567.5	1483	2798.5	1037.34	2133	2129.34	841	816
COG0034	29524.9	47756.6	35059.5	34122.5	42116	30010.2	37452.2	62573.9	33634.3	56089.9	48939.5	50703.8
COG0035	39881.9	51698.8	34749.8	38542.3	41675.7	32575.6	26826.4	44232.5	26519.3	47866.8	35461.1	38130.5
COG0036	40325.9	51735.4	35212.1	38823.7	41943.7	32827.4	27358.8	49250.7	27957.1	50153.8	37827.9	55682.8
COG0037	52717.9	70637.3	50268.6	52591.5	59365	47012.7	45699	87976.6	45012.8	98310.7	66169	73885.3
COG0038	72754.9	104675	56988.4	65891.8	66631.4	54120.9	29770.8	54407	32226.3	58179.8	49744.5	35678.8
COG0039	124234	101868	72200.1	83659.9	75357.7	67741	38207.9	56860.8	39716.1	61109.7	47024.8	67009.6
COG0040	13502	13186.8	19057.8	18479.5	20434.2	15192.5	22968.4	33027.6	20309.5	32468.1	23660.4	31778.5
COG0041	29673	40579.8	28471.3	27518.8	36984.2	24267.6	26595.4	44304.2	24992.3	47605.2	35384.1	38338
COG0042	48994.4	66377.8	46833.6	49055.1	52010.1	44127.6	45115.7	68170.3	34908.4	65299.3	51690	53254.2
COG0043	382.5	8698.13	931.35	1487.75	1404.5	535.9	1088.5	4213.55	1333.1	4588.95	2450	9475.7
COG0044	50717.9	71331.1	46664.4	50793.1	54263.6	43903.8	33997.2	65867	36812	78390.6	50980.1	68993.8
COG0045	1532	4509.63	3650.5	3594.7	3803.5	2166.4	5290.75	3270.92	1271.35	4472.17	1964	9252.2
COG0046	21404	39951.8	25991.3	24974.8	35813.2	22349.6	26537.4	44279.2	24378.3	46977.2	35297.1	38338
COG0047	9455.5	20695.8	4429.53	2987	11991.1	3990.71	253.46	661.55	1330.56	1620.57	5102.43	1492.39
COG0048	39883.9	51711.8	34814.8	38558.8	41675.7	32602.6	26849.4	44309.2	26524.3	47925.5	35531.1	38342
COG0049	39883.9	51711.8	34814.8	38558.8	41675.7	32602.6	26849.4	44309.2	26524.3	47925.5	35531.1	38342
COG0050	40342.4	56855.2	36426.2	39487.1	42338.9	34013.6	34513.6	46357.8	28715.2	51576	36783	39366.8
COG0051	39883.9	51711.8	34814.8	38558.8	41675.7	32602.6	26849.4	44309.2	26524.3	47925.5	35531.1	38342
COG0052	39883.9	51711.8	34814.8	38558.8	41675.7	32602.6	26849.4	44309.2	26524.3	47925.5	35531.1	38342
COG0053	29166.5	46304.7	28809.2	27718.6	38930.4	24424.7	21881.1	39204.6	23936.7	57002.5	33316	37348.3
COG0054	18861.2	14098.7	12304.2	16752.2	11056.8	13479.5	23622.2	37012	18809.7	30192.9	24403.6	30139.7
COG0055	39226.9	51469.8	34835.2	36498	42126.1	31656	26783.4	46090.5	27080.3	48471.4	38155.1	40074.6
COG0056	39598.9	51679.8	35170.2	36575	43103.1	31811	26823.4	46148.5	27110.3	48556.4	38167.1	40009.6
COG0057	43891.9	63517.4	37130.7	41606	44008.2	34758.3	27629.6	46582.6	29823.4	57759.9	37254.6	40045.9
COG0058	29134.7	51458.1	37153.8	33905.9	47960.1	31114.9	23706.2	53837	29338	61348.8	43059.1	54215.3
COG0059	14261.5	14896.3	20355.8	19993	21930.7	16331	23986.4	36589.1	20396	29924.6	27335.9	33897
COG0059	14261.5	14896.3	20355.8	19993	21930.7	16331	23986.4	36589.1	20396	29924.6	27335.9	33897
COG0060	39460.9	51494.8	34383.8	38357.8	40662.7	32205.6	26800.4	44227.2	26475.3	47812.5	35507.1	38249
COG0061	39460.9	51544.3	34383.8	38386.3	40689.2	32257.6	26800.4	44250.2	26478.3	47943.5	35507.1	38249
COG0062	10471	1047.45	4658.5	4233	4576	2937.31	639.46	3020.88	2476.46	4093.9	3319.23	3235.19
COG0063	39136.4	51675.3	33495.5	36839.3	40664.7	31105.6	24800.4	39633.2	25262.3	47323.5	31410.6	35202.5
COG0064	31165.2	42381.4	27996.5	30292.3	34319.2	26396.8	14674	19006.3	15600.7	28082.2	17459.7	21763.8
COG0065	14921.5	15327.3	20943.8	20572.4	22536.7	16460.6	29015.1	39550.8	21947.6	33468.2	28839.5	36654.4
COG0066	15395.5	15541.3	21467.8	20896	23585.7	17095	29070.4	39656.8	22012	33591.2	28873.9	36868
COG0067	1187	80	1669.8	1336.8	2684.6	762.6	1013	4264.5	2490	5225.4	3814	4381.9
COG0068	2588	4757.05	1906	2752	1681.5	2168.65	10160.2	4987.42	3611.6	2808.92	2706.5	9223.95
COG0069	14650.5	17044.6	20565.5	19962.7	21650.7	16438.2	23069.5	34039.5	20641.4	37470.2	23908	33474.9
COG0070	991	290	777.8	532.8	1453.6	620.6	407	1207	857	2012.4	487	1201.4
COG0071	38256.2	58910.3	32179.8	35614	40437.7	32865.5	20874.7	44543.8	27281	48589.4	33664.9	44609.5
COG0072	39883.9	51711.8	34814.8	38558.8	41675.7	32602.6	26849.4	44309.2	26524.3	47925.5	35531.1	38342
COG0073	21058.5	37622.9	12003.7	14955.8	20190.1	13269.3	658.21	1878.05	3069.96	2377.57	6330.68	1682.69
COG0074	1563	12573.6	3900.5	3667.7	4440.5	2211.2	6440.25	6035.92	1624.35	4524.17	3443	9695.2
COG0075	9577	6999.99	8715.15	9247.13	7564.9	8898.14	6672.99	20701.9	6993.24	19921.3	16493.9	18849.8
COG0076	2909.5	8388.17	1993.6	2886.13	1341.6	2433.83	2881.53	4389.45	1239.68	1127.27	2608.1	4825.17
COG0077	15729.5	15512.3	21202.8	20847	22954.7	17163.8	25231.4	39643.1	22557.3	34028.1	27646.9	35940
COG0078	25636.5	26027.4	24773.8	26771.9	25317.2	21931.5	24446.8	35078.2	22255.7	48658.1	23191.1	33798.4
COG0079	32881.9	35419.3	41931.8	40973.8	42056.9	37755.5	45091	81485.8	44191.9	91894.1	56259	69735.9
COG0080	39883.9	51711.8	34814.8	38558.8	41675.7	32602.6	26849.4	44309.2	26524.3	47925.5	35531.1	38342
COG0081	39883.9	51711.8	34814.8	38558.8	41675.7	32602.6	26849.4	44309.2	26524.3	47925.5	35531.1	38342
COG0082	19849	19998.3	23828.6	24472.3	24964.2	20057.1	26364.4	42939.7	23927.3	46625.7	29918.1	37741
COG0083	20061.2	34550.3	16458.2	14241.5	25688.7	10642.2	7877.75	14757	9115.35	19908.3	14446.7	19285.1
COG0084	47678.9	63290.3	40122.8	44640.6	46808.2	37423	37111.1	61467.4	29682	52047.7	47485.3	47538.8
COG0085	39362.9	47417.8	33623.8	38013.9	40248.7	31754.9	21834	41792.3	26067.1	46655.6	33986.9	36509.1
COG0086	39883.9	51711.8	34781.8	38550.8	41675.7	32596.6	26849.4	44246.2	26524.3	47925.5	35502.1	38248
COG0087	39883.9	51711.8	34814.8	38558.8	41675.7	32602.6	26849.4	44309.2	26524.3	47925.5	35531.1	38342
COG0088	39883.9	51711.8	34814.8	38558.8	41675.7	32602.6	26849.4	44309.2	26524.3	47925.5	35531.1	38342
COG0089	39883.9	51711.8	34814.8	38558.8	41675.7	32602.6	26849.4	44309.2	26524.3	47925.5	35531.1	38342
COG0090	39883.9	51711.8	34814.8	38558.8	41675.7	32602.6	26849.4	44309.2	26524.3	47925.5	35531.1	38342
COG0091	39883.9	51711.8	34814.8	38558.8	41675.7	32602.6	26849.4	44309.2	26524.3	47925.5	35531.1	38342
COG0092	39883.9	51711.8	34814.8	38558.8	41675.7	32602.6	26849.4	44309.2	26524.3	47925.5	35531.1	38342
COG0093	39883.9	51711.8	34814.8	38558.8	41675.7	32602.6	26849.4	44309.2	26524.3	47925.5	35531.1	38342
COG0094	39460.9	51495.8	34383.8	38357.8	40662.7	32205.6	26800.4	44227.2	26475.3	47812.5	35507.1	38217
COG0095	23045.5	32174.7	13026.7	13533.2	20606.3	11550.9	6663.75	14499.8	7620.75	26250.7	11760.9	17091.4
COG0096	39883.9	51711.8	34814.8	38558.8	41675.7	32602.6	26849.4	44309.2	26524.3	47925.5	35531.1	38342
COG0097	39883.9	51711.8	34814.8	38558.8	41675.7	32602.6	26849.4	44309.2	26524.3	47925.5	35531.1	38342
COG0098	39460.9	51495.8	34383.8	38357.8	40662.7	32205.6	26800.4	44227.2	26475.3	47812.5	35507.1	38249
COG0099	39883.9	51711.8	34814.8	38558.8	41675.7	32602.6	26849.4	44309.2	26524.3	47925.5	35531.1	38342
COG0100	39883.9	51711.8	34814.8	38558.8	41675.7	32602.6	26849.4	44309.2	26524.3	47925.5	35531.1	38342
COG0101	48266.4	60799.4	46440.8	48460.1	52246.4	44545.5	32366.1	54645.7	33414.7	72105.5	43701.1	46885.9
COG0102	39883.9	51711.8	34814.8	38558.8	41675.7	32602.6	26849.4	44309.2	26524.3	47925.5	35531.1	38342
COG0103	39883.9	51711.8	34814.8	38558.8	41675.7	32602.6	26849.4	44309.2	26524.3	47925.5	35531.1	38310
COG0104	39924.9	51715.8	34908.8	38558.8	41691.7	32561.6	26864.4	44309.2	26542.3	47983.5	35555.1	38399
COG0105	11383	26059.2	8063.88	5934.7	14618.6	6515.21	13957.7	28322.5	8048.64	7416.77	22993.4	21884.4
COG0106	14981	15538.3	20896.8	20171	22681.7	16437	23096.4	33829.1	20800	32597.1	24139.9	33146
COG0107	15017	15325.3	21597.8	20366	23674.7	16221	23580.4	36651.1	22253	35277.1	27294.9	36116
COG0108	21440.2	13299.7	14766.7	16619.2	10823.3	14281	23765.5	37433.2	19434.9	30617.7	24699.8	31017.7
COG0109	312	4149.33	635.33	1151	415	322.5	377.25	1085.42	115	1009.92	855.25	883
COG0110	67317.6	113279	62585.2	60889	86470.7	56092.2	43715.7	108068	50705.3	74255.7	90872.6	106418
COG0111	41375.2	38458.5	41641.7	42110.1	45821.5	34776.8	25795.4	55435.4	34108.9	68145.2	36844.1	63579.8
COG0111	41375.2	38458.5	41641.7	42110.1	45821.5	34776.8	25795.4	55435.4	34108.9	68145.2	36844.1	63579.8
COG0112	33700.4	50130.8	29784.4	33786.4	35225.9	29269.3	27153.4	48196.2	26442.8	47641.8	37324.1	53826.8
COG0113	9261.5	12233.5	8669.73	8971.55	8386.1	8867.31	13219.7	16443.8	7043.56	21030.7	10623.7	18197.5
COG0114	22599.8	19915.8	13850.6	20185.2	10355.5	14673.2	6425.5	1704.42	5470.08	8050.67	1682.5	1792.25
COG0115	20718.2	52510.2	31055.8	27673.3	41986	26995.7	37723.4	53466.6	32363.3	61871.9	41494.7	57149.7
COG0115	20718.2	52510.2	31055.8	27673.3	41986	26995.7	37723.4	53466.6	32363.3	61871.9	41494.7	57149.7
COG0116	34578.7	44853	25985.5	32483.5	31290.7	27921.2	21830.5	36527.8	21445.5	40283.1	31613.7	25082.9
COG0117	7210.7	4796.99	5172.7	6041.1	3161.7	5193.76	20730.1	30271	12130	7807.07	20457.4	17048.7
COG0118	15440	15541.3	22009.8	20531.5	24687.7	16596.5	23616.4	36721.1	22254	35341.1	27293.4	36181.5
COG0119	23542.7	24722.1	26654.2	30343.3	27818.9	22451.8	34650.9	52666.8	29852.6	56587	37777.6	46843.3
COG0120	23577.8	40781.8	17540.5	19435.5	23296.1	15876.2	6753	3445.25	3397	7356	7230.7	2173.25
COG0121	25	4059	589.8	105.8	332.6	278.6	239.25	1061.75	287.5	1016.65	772.5	794.4
COG0122	11184.5	12713	10464.7	12379.2	13145	10352.8	10164	14047.5	10672.8	34354.8	9515.73	11364.9
COG0123	401.5	147.13	561.5	1364.5	215	676.4	8227.5	5164	1875.1	3862.25	2544.25	2467.2
COG0123	401.5	147.13	561.5	1364.5	215	676.4	8227.5	5164	1875.1	3862.25	2544.25	2467.2
COG0124	39883.9	51705.8	34868.4	38580.8	41675.7	32618.6	27904.4	48236	27464.3	49223.7	37386.1	40132
COG0125	31198.8	55285.2	25171.2	28595	35007.7	22386.8	15097.5	21987	14739.7	35321.5	20583.7	23344.6
COG0126	39883.9	51711.8	34814.8	38558.8	41675.7	32602.6	26849.4	44310.9	26524.3	47927.1	35531.1	38342
COG0127	45445.4	48773.1	36576.1	39997.5	41713.1	33718.9	26661.9	44056.2	27091.8	41295.7	35452.9	37879.7
COG0128	20277	20132.3	24213.6	24682.3	25958.7	20458.6	26553.9	44215.2	24140.3	47200.2	30537.1	38333
COG0129	15403.5	22433.7	21870.7	21340.1	23238.1	17460.9	25307.3	42153.4	22677.8	41673.4	29770.7	39997.2
COG0129	15403.5	22433.7	21870.7	21340.1	23238.1	17460.9	25307.3	42153.4	22677.8	41673.4	29770.7	39997.2
COG0130	37017.8	51470.6	32289.6	35156.8	40083	29897.4	17932.9	29729.2	20416.4	45891	24113.2	28383.3
COG0131	15115	15538.3	20896.8	20364	22684.7	16437	23098.4	33829.1	20800	32597.1	24138.9	33146
COG0132	3635.5	13079.9	4791.73	4443.58	3252.6	4210.33	11448.6	27169.5	7767.71	12379.2	18485.9	21369.9
COG0133	10782.7	11428.5	14590.4	15442	16006.2	13362.5	21058.4	28965.7	17411.3	24541.5	19895.6	27272.8
COG0134	9188.7	10814	11290.9	13089.5	11534.1	11427.3	16294.2	27809.1	17205	22550.1	19183.2	26670.8
COG0135	9480.7	26461.3	11973.6	12831	21373.1	12159.3	13643.2	25829.3	16161.3	22583.4	22502.2	17997.3
COG0136	36512.9	46117.8	29762.8	30716.8	38884.7	25781.6	27049.4	45338.2	25272.3	47906.5	36196.1	39136
COG0137	29126	39672.8	27523.3	25654.8	35942.2	22975.6	25359.4	38835.2	22828.9	41442.2	33332.1	36766
COG0138	21492.8	36035.2	17561.2	15509.1	25218.2	13777	16420.9	22105.3	6917.56	22669.2	21523.1	15029.4
COG0139	15381	15561.3	20874.8	20545	22642.7	16563	23118.4	35071.1	20610	31003.8	24810.9	33765
COG0140	5563.25	5253.79	8316.93	6916.75	9812.5	4836.25	6563.25	2086.97	1649.25	7724.37	1351.5	2968.25
COG0141	15118	15540.6	20896.8	20364	22684.7	16444	23101.4	33829.1	20800	32597.1	24139.9	33152
COG0142	61563.2	87714.2	48306.4	57168.5	58277.2	47567	44869	68394.1	39782.5	58306.7	56271.5	59146.8
COG0143	40208.9	53299.9	35894.2	38860.6	42912.3	33373	27405.3	44573.6	26778.2	49430.7	35707.8	39243.1
COG0144	72961.7	104187	58844	63441.1	73487.6	55996.2	36341.5	56989.3	37063.3	78630.6	49896.9	51250.9
COG0145	524.5	141.4	1338.3	845.6	502.4	844.8	3821.9	6024	3086.4	3142.65	2702.8	3754.6
COG0145	524.5	141.4	1338.3	845.6	502.4	844.8	3821.9	6024	3086.4	3142.65	2702.8	3754.6
COG0146	3	80	0	2	0	22	16	25.67	7	404.67	5	90
COG0146	3	80	0	2	0	22	16	25.67	7	404.67	5	90
COG0147	10967.2	22827	15482.8	15679.1	18594.7	14193.8	18700.4	34592.9	18482.5	31644.7	25038.9	30560.8
COG0147	10967.2	22827	15482.8	15679.1	18594.7	14193.8	18700.4	34592.9	18482.5	31644.7	25038.9	30560.8
COG0148	43475.9	63126.8	40467.6	46743.6	44955	39418.9	27266.8	44734.1	28157.6	51004.9	35672.9	38251
COG0149	57769.9	53990.8	41173.2	44103.7	45691.5	37454.4	26242.4	41428.2	27429.3	49732.9	34324.1	38436.2
COG0150	29250	40363.8	28040.3	27317.8	35971.2	23863.6	26548.4	44222.2	24943.3	47492.2	35360.1	38245
COG0151	29250	40363.8	28040.3	27317.8	35971.2	23877.6	26546.4	44222.2	24943.3	47492.2	35360.1	38245
COG0152	29264	40044.8	27860.3	27330.8	35515.2	22727.6	26621.4	44239.2	24946.3	47569.2	35308.1	38245
COG0153	35460.4	48623.6	32641.6	33198.2	39566.6	29735.6	20421.6	38359.8	22506.3	36137.7	32497.1	34853.6
COG0154	31630.8	42652.4	28780.9	30724.8	34679.8	26881.2	19799.2	20287.4	16253.7	32036.3	18139.9	23680.3
COG0155	3389.75	10378.1	6768.93	4036.8	6761.8	3642.36	8006.36	13282	5874.51	13725.4	10356.5	9457.69
COG0156	7031.2	11448.6	7857.03	10117.2	4167.7	8032.31	25264.4	63375.5	17592.4	18116	42590.7	39585.3
COG0157	14985.2	14456.8	14695.8	17633.8	14147.6	15729.8	20177.1	32142.5	16008.7	25495.5	22645.9	27930.2
COG0158	96	4062	759	354.83	421	476.67	4978.42	2447.92	317.17	1149.92	1545.17	1621.83
COG0159	11039.2	11413.1	14780	15893.8	15914.4	13458.1	21148.6	29185.3	17735.6	25659.4	19933	27403.8
COG0160	2187	28660.8	4285.83	3336.8	13724.6	2401.1	1299.25	4191.19	1670	4210.14	7159.75	9311.4
COG0161	3338.5	6928.42	4754.13	4406.28	2749	4216.32	11964.4	26620.7	8087.85	11476.4	18286.4	22024.5
COG0162	39918.9	52374.1	34829.4	38608.8	42243.7	32781.6	27376.4	44552	26573.3	49199.9	35548.1	38358
COG0163	864.5	9294.13	1432.35	1818.75	2646.5	977.9	1211.5	4695.55	1552.1	5309.95	2683	9701.7
COG0164	39883.9	51697.5	34814.8	38558.8	41675.7	32602.6	26849.4	44309.2	26524.3	47925.5	35531.1	38342
COG0165	29247	39384.8	27967.3	27059.8	35500.2	23777.6	61421.4	39942.2	23084.9	41360.2	33948.1	37183
COG0166	39828.9	52262.8	34258.8	37182.8	41893.7	32002.6	27202.4	44457.2	26270.3	47305.5	35489.1	38190
COG0167	53772.4	59292.1	42794.3	45855.6	48395.3	37865.2	31842	65587.5	31261.9	60832.7	52713	47330.3
COG0168	47952.7	52898.7	50563.4	46877.7	56951	43944.7	46504.1	81966.1	45791.6	84002.6	62268.6	72517.9
COG0169	20633	25476.2	24472.2	24851.8	27260.7	20648.6	27144.1	44718.1	24495.8	50295.5	30750.3	38875
COG0170	0	8	0	0	0	0	0	0	0	0	0	0
COG0171	39883.9	51729.8	34820.8	38578.8	41878.7	32605.6	26915.4	44323.9	26532.3	48127.4	35531.1	38360
COG0172	39902.4	52713.8	34965.8	38617.3	41825.7	32733.1	26860.9	44335.7	26552.3	50277	35549.1	38660.5
COG0173	39544.9	51490.8	34761.8	38483.8	40847.7	32267.6	27030.4	44267.2	27229.8	50749	35591.1	38304
COG0174	36939.2	54686.7	34497.1	36331.9	41501	30239.8	16793.3	23420.5	18543.1	48546.9	20442.7	28879
COG0175	5525	11835.9	9975.36	7233.51	9330.2	6979.54	7723.64	30948	11940.7	18863.8	22119.4	19361.1
COG0175	5525	11835.9	9975.36	7233.51	9330.2	6979.54	7723.64	30948	11940.7	18863.8	22119.4	19361.1
COG0176	17703.8	36898.9	21943.2	19315	26308.9	18029.9	17774.9	23841.2	12512.7	43531	16705.2	26784.8
COG0177	43596.9	55392.1	39746	41955.4	45995.1	37306	28126.8	48228.9	29030.1	51199.2	37565.9	41904.4
COG0178	57281.2	82327.8	49918.1	56851	59596.9	46758.5	47495.8	69998.4	38630.8	61299	56640.9	52442.5
COG0179	3116.2	4828.96	6273.76	6765.65	6330.3	4269.3	17629.3	29304.5	13819.3	16073.5	18288.7	24111.2
COG0180	39906.9	52306.8	34824.8	38606.8	42162.7	32735.6	27277.4	44495.2	26559.3	49041.5	35541.1	38349
COG0181	10065	12106.1	10170.6	10252.4	8482.4	9976.11	13859.1	18789.5	9429.86	27320.5	11829	20473.5
COG0182	1474	212.13	2439.3	4812.88	2635.1	2516.17	9767.17	8422.5	6965.1	11567.1	4072.17	5773.43
COG0183	25705.2	43307.4	18422	25402.8	17928.6	19637.1	10043	19490.3	12807.9	37489.7	13009	18679
COG0184	39883.9	51711.8	34814.8	38558.8	41675.7	32602.6	26849.4	44309.2	26524.3	47925.5	35531.1	38342
COG0185	39883.9	51711.8	34814.8	38558.8	41675.7	32602.6	26849.4	44309.2	26524.3	47925.5	35531.1	38342
COG0186	39460.9	51495.8	34383.8	38357.8	40662.7	32205.6	26800.4	44227.2	26475.3	47812.5	35507.1	38217
COG0187	72765.9	98026.6	61672.7	69508	74994.3	58851.2	46349.8	76073.4	47166.1	81298	63197.7	61394.1
COG0188	73127.2	98170.1	63842.5	69951.9	77125.6	59394.9	43297.7	76610.2	43598.9	81077.8	61872.5	58378.5
COG0189	73	8210.33	759.13	172	869.6	412.6	440.75	1862.42	193.75	1179.32	1409.5	940.4
COG0189	73	8210.33	759.13	172	869.6	412.6	440.75	1862.42	193.75	1179.32	1409.5	940.4
COG0190	39886.9	51739.3	34814.8	38589.3	41702.2	32643.6	26857.4	44333.9	26527.3	48122.1	35536.1	38387
COG0191	53831.9	81031.1	53347.4	52534.1	62342.2	49523.3	32825.7	65036	37874	66745.7	48973.1	65888
COG0192	40455.9	54106.7	35561.2	39113.8	43075.5	33279.9	27114.8	44866.9	27038.6	50950.3	35764.9	38769.7
COG0193	39883.9	51711.8	34797.2	38552.3	41675.7	32597.6	26852.9	44297.2	26524.3	47920.5	35505.6	38268
COG0194	64631.9	87952.3	52291.5	58640.1	62828	51749.2	29701.2	48967.5	33454	61104.2	43502.1	42578.7
COG0195	39460.9	51495.8	34383.8	38357.8	40662.7	32205.6	26800.4	44227.2	26475.3	47812.5	35507.1	38249
COG0196	39883.9	51705.8	34814.8	38556.8	41675.7	32602.6	26851.4	44309.2	26516.3	47923.5	35531.1	38342
COG0197	39460.9	51495.8	34383.8	38357.8	40662.7	32205.6	26800.4	44227.2	26475.3	47812.5	35507.1	38249
COG0198	39883.9	32972.8	33459.8	38517.3	32856.7	32037.6	26845.4	44161.2	26488.3	47920.5	30822.1	38139.5
COG0199	43973.4	43197.8	39002.3	46555.8	36071.3	38740.1	26848.4	44272.2	27886.8	48246.2	31403.3	38306
COG0200	39883.9	51711.8	34814.8	38558.8	41675.7	32602.6	26849.4	44309.2	26524.3	47925.5	35531.1	38342
COG0201	43471.9	80114.8	41703.8	46511.8	54123.7	40036.6	26897.4	44494.2	27921.3	48235	40601.1	38402
COG0202	41774.7	54293.3	37527.8	40969	42927.2	33619.8	27737.6	44562.7	26697	49483.5	35745.1	38858.2
COG0203	39883.9	51711.8	34814.8	38558.8	41675.7	32602.6	26849.4	44309.2	26524.3	47925.5	35531.1	38342
COG0204	64094.2	81346.6	54071	66939.6	58707.2	56579.2	39282.9	52274.2	33563.1	67164.4	40994.7	43071.2
COG0205	54803.7	74376.3	62222.9	63139.2	72489.8	57624	41437.7	101709	52946	98757.9	79289.5	83645.2
COG0206	40234.2	51753	35095	39196	41818.4	33056.1	31834.7	51728.4	32641.3	49889.5	39834	50618.9
COG0207	37167.8	48427.7	30796.3	33166.8	35628.9	29170	19420.8	30671.4	14682.3	26602.9	25851.7	18172.3
COG0208	26388	46771.3	18079.2	19844.8	25898.9	18035.1	12375.1	14070.8	7652.76	22509.8	15928.7	10517.9
COG0209	20139.2	39113.3	15205.6	14767.3	22708.7	13774.4	22799.1	35560.2	16520.1	32875.5	29851.6	23813.3
COG0210	60484.9	76292.2	53868.6	58356.2	60368.7	52412.9	35585.5	64433.2	39645	91598	49781.4	60715
COG0211	39883.9	51711.8	34814.8	38558.8	41675.7	32602.6	26849.4	44309.2	26524.3	47925.5	35531.1	38342
COG0212	34796.9	51080.8	31118	34482.8	36631.7	29739.6	25635.4	39450.2	24674.3	45768.5	33730.1	37153
COG0213	16336	34550.3	10794.6	9299.05	21170.9	7614.51	6720.36	10686.6	9552.86	30529.9	13488.7	18332.4
COG0214	6816.2	4607.65	6045.13	6783.08	7395.6	4735.77	7604.67	12087.2	7086.8	16237.4	8930.67	16996.8
COG0215	39478.9	51552.8	34385.2	38359.8	40679.7	32235.1	26820.9	44261.2	26475.3	47812.5	35507.1	38267
COG0216	39883.9	51711.8	34795.8	38552.3	41675.7	32594.1	26849.4	44297.2	26524.3	47920.5	35505.6	38314.5
COG0217	39475.9	55536.2	34509	38372.8	40978.3	32218.8	26808.4	44932.2	26503.3	47938.5	36041.3	38302
COG0218	38762.4	51308	31996.5	36435.3	38436.2	31166.6	26725.4	44309.2	26377.3	46125.5	35495.1	38334
COG0219	36253.2	50629.1	31418.1	33799.3	39402	29031.9	16946.9	25002.2	18758.9	45971	22331.7	26775.8
COG0220	39750.4	51598.4	34570.3	38389.8	41538.2	32648.2	26823.6	44308.4	26514.7	47880.7	35536.1	38290.3
COG0221	2612.5	4556.83	4604.33	5602.33	5913.5	3299.67	5973.42	3000.42	3295.17	8571.92	1948.17	2536.83
COG0222	39460.9	51489.8	34383.8	38357.8	40662.7	32205.6	26800.4	44227.2	26475.3	47812.5	35507.1	38249
COG0223	39538.9	55564.5	34603.8	38482.8	41002.7	32256.9	26930.8	47062.6	26926.7	48359.6	37068.3	46637.7
COG0224	39608.9	51681.8	35172.2	36699	43123.1	32041	26817.4	46172.5	27111.3	48536.4	38155.1	40142.6
COG0225	30947.5	44700.6	22638.8	27590.5	27082.9	22053.1	17100	28187.1	14309.7	27402.9	25234	14689
COG0226	27922.2	50063.3	23918.4	27274.3	31797.6	23044.6	25388.9	44199.3	22464.6	33663.7	34260.9	38745.4
COG0227	39883.9	51705.8	34814.8	38551.8	41675.7	32602.6	26849.4	44309.2	26524.3	47925.5	35531.1	38342
COG0228	39883.9	51711.8	34814.8	38558.8	41675.7	32602.6	26849.4	44309.2	26524.3	47925.5	35531.1	38342
COG0229	19970.5	36654.6	11998.6	14525.3	18136.2	13206.9	3445.21	8084.17	4361.46	6252.89	11156.9	4958.59
COG0230	7692.2	8161.85	9427.6	9027.9	6130.5	9206.85	14047	24316.9	11218.3	7135.55	16496.8	15232.4
COG0231	50207.9	70001.2	41832.8	49670.8	48810.8	42224.8	27180.4	45779.2	28708.3	50562.7	36626.3	39919
COG0232	14121.7	14489.8	18582.3	20890	21110.6	16214.8	17542.6	32068.5	21345	33226.2	22226.4	24288.5
COG0233	39460.9	51495.8	34383.8	38357.8	40662.7	32205.6	26800.4	44227.2	26475.3	47812.5	35507.1	38249
COG0234	39883.9	51749.2	34842.3	38626	41675.7	32631.6	27036.4	44865.9	26893.8	48058.1	35887.1	38477
COG0235	23592.9	58866.5	30884	29562.3	41092.5	29080.8	31281.1	59551.6	33807.8	54343.1	45030.6	73562
COG0236	78723.9	97220.2	60310.3	65590.2	80237.2	58917.9	43870.9	75953.4	54890	105478	67595.6	65803.4
COG0236	78723.9	97220.2	60310.3	65590.2	80237.2	58917.9	43870.9	75953.4	54890	105478	67595.6	65803.4
COG0237	39702.9	51535.2	34506.8	38470.3	40816.7	32268.4	26794.8	44456.3	26584.7	47622.6	35619.8	38260.7
COG0238	39458.9	51489.8	34383.8	38357.8	40662.7	32205.6	26800.4	44227.2	26475.3	47812.5	35507.1	38249
COG0239	53592.2	68411.5	32876.7	40636.2	42073.8	32679.9	19021.2	21544.5	16875.8	17598.5	21438.1	22149.7
COG0240	39392.9	51486.8	34311.6	38171.6	40583.3	32073.2	22184.4	43032.2	26293.3	47606.9	34900.1	37722.4
COG0241	860	4166.33	3308	1923.83	1538	2235.67	11279.2	15042.5	6298.33	5838	9206.67	12703.8
COG0242	72444.2	99375.2	64605.5	71028.3	80839.8	59801.6	32639.4	53295.9	37168.9	78262.1	46301.5	47381.5
COG0243	2755.5	33663.9	4834.1	4635	5403.5	3348.71	36500.7	16864.6	3802.56	10321.6	9556.73	7336.39
COG0244	39883.9	51711.8	34814.8	38558.8	41675.7	32602.6	26849.4	44309.2	26524.3	47925.5	35531.1	38310
COG0245	20270.5	20033.8	24174.4	24644.8	25321.1	20353.9	26530.4	44082.2	24084.8	46815.7	30099.9	38275
COG0246	19419.2	49457.9	17263.4	16302.6	24652.4	15911.6	12229.6	17488.2	13376	15497.8	16760.5	21574.8
COG0247	4405	8970.15	2101.33	3342.16	2129	1658.65	5673.8	3614.25	1118.8	8268.57	2424.07	2171.35
COG0248	10931	14059.6	7594.6	7622.1	6820.7	6977.01	14222.7	15227.5	9695.12	13264.9	8168.73	9426.99
COG0248	10931	14059.6	7594.6	7622.1	6820.7	6977.01	14222.7	15227.5	9695.12	13264.9	8168.73	9426.99
COG0249	37029.4	50022.8	29973.5	33771.8	35627.7	29509.6	26599.4	44036.7	26100.8	45935.5	35212.6	37064.5
COG0250	43980.9	60037.9	40440.3	43520.7	45640.2	36646.7	35256.5	69779.9	31631.8	50160	50731.9	64203.9
COG0251	25957.9	44897	33051.1	32941	35846.1	25818.3	48949	80754.3	38254.2	73303.4	55466.8	63320.4
COG0252	38380.4	55069.2	31683.5	36475.3	37966.7	30633.8	51122.3	51779.6	26524.3	43400.8	38973	44469.1
COG0252	38380.4	55069.2	31683.5	36475.3	37966.7	30633.8	51122.3	51779.6	26524.3	43400.8	38973	44469.1
COG0253	36646.4	44574.9	32336.7	31762.6	40549	29360.4	28275.8	47957.9	28557.6	50259.3	37142.9	40881.5
COG0254	40319.4	55763.3	35485.8	38923.3	42414.2	32929.1	26910.6	45017.9	26628.3	49291.7	36061.3	38366
COG0255	36742.8	51478.6	32690.6	35247.9	40012	29902.5	18577	28469.2	19825.4	46214	23976.4	32339.6
COG0256	39460.9	51495.8	34383.8	38357.8	40662.7	32205.6	26800.4	44227.2	26475.3	47812.5	35507.1	38249
COG0257	27081	40832.8	20971.7	25969.3	28949.1	20784.7	13056.7	25201.8	12200	25010.3	23165.2	20606.4
COG0258	50	4795.62	647	112	1448	135.31	387.96	1397.38	420.46	4629.15	895.23	1870.69
COG0259	87	4091.33	978	418.2	345	473	1884.75	4516.42	1027.75	1159.92	2304.5	5612
COG0260	1091	9422.25	2915.78	2495.05	3590.3	2335.11	8885.11	12745.1	4052.76	8535.29	8300.53	8455.19
COG0261	39883.9	51711.8	34814.8	38558.8	41675.7	32602.6	26849.4	44309.2	26524.3	47925.5	35531.1	38342
COG0262	42549.2	74867.8	39262	41153.7	52595.2	34778.3	27633.4	38633.7	24522.4	46314.6	35673.1	27186.6
COG0263	10690	31112.6	15443.4	14309	23696.9	13612.2	16837.4	28543.5	13221.9	23457.7	22687	25293
COG0264	39786.4	51662.7	34398.5	38441	41601.6	32514.1	24268.4	42257.2	23971.3	46519.3	34495.1	30096.4
COG0265	46202.4	64973.5	42725.8	47972.9	50250.6	40717.2	33403.5	48416.7	33108.6	68238.8	37233.1	41950.8
COG0266	23067.8	45427.6	15806.2	18748.5	22096.7	14928.8	11147.5	11202.4	7816.1	12085.8	10901.7	13535.9
COG0267	53578.2	86978.4	46079.7	50242.7	59341.5	42709.3	27410.8	45683.7	28848.2	53377.6	40773.5	39873.1
COG0268	39133.9	51487.8	34236.8	38196.8	40481.7	32101.6	26483.4	43403.2	26035.3	46213.5	35226.1	37356
COG0269	2346.25	10985.5	3419.2	2649.25	3577.1	1469.25	915.25	1870.5	316.75	2004.5	1743.2	683.25
COG0270	25041.6	16856.8	21962.5	21944	21562.2	20365.1	23028.4	24258.1	28962.8	36827.5	21133.7	25696.3
COG0271	98	4110	663	292	407	423	4787.25	1085.42	137.5	875.92	821.5	845
COG0272	39117.4	55387.3	32249.8	36596.3	38931.2	31295.1	27012.9	45838.2	26827.3	47688.5	36287.1	39221
COG0274	41831.7	48408.6	34176.6	33259.4	42421.5	27412.2	23188.9	50363	27847.9	48640.8	36898.3	62827.8
COG0275	45311.9	56360.2	41861.1	44886.5	48359.2	39814.1	28883.4	49266.4	31225.3	57690.2	38739.1	43743
COG0276	8984.5	23572.3	5185.83	4144.5	10637.5	3309.3	7475.25	2548.42	1687	1960.42	6337	1750
COG0277	10183	27002.3	5466.39	8229.33	6417	5564.34	22061.8	29795	14013.3	24033.2	16983.6	25720.6
COG0278	29	4090	551	90	324	268	282.25	1085.42	109.5	794.92	812.5	831
COG0279	1836.2	8792.66	4435.2	3171.43	3395.2	3144.47	15014.8	14777.4	9774.98	7826.67	10741.9	12571.4
COG0280	42589.4	57974.9	34800	39415.6	38894.3	33450.2	24531	51721.8	24875.3	48317.7	39998.5	30535.6
COG0281	36434.9	44663.2	27991.2	27578.8	33639.6	24390.1	26653.2	43176.2	25098.8	46749.5	34718.4	30598.8
COG0282	43902.9	107091	43958.1	46815	66212.2	41887.9	22737.8	43336.5	27503.4	48529.4	44361.8	31323.7
COG0283	38773.4	51341.3	31937	36405.8	38436.2	31162.1	26665.9	44186.9	26336.3	45708.1	35372.1	38055.5
COG0284	40987.4	52062.3	37630	40678.3	44915.2	34010.1	26965.9	44309.2	26669.3	49725.5	35567.1	38346
COG0285	53777.9	57863.8	43190.8	46515.5	48910.2	40590.6	28327.4	47439.4	30633.8	55342.7	38197.1	41477
COG0286	28731.7	42548	27304.3	29056	38108.4	24577.5	30818.6	46340.9	29808.1	49362.3	39975.6	42693.2
COG0287	15420.5	16176.3	21017.8	20734	22552.7	16756.8	24140.2	39226.4	22533.8	37084.3	26224.4	34441
COG0288	2097.2	13478.3	5965.38	5577.35	7426.7	4086.01	18352.8	27382.9	11807.2	19461.2	20733.2	24937.7
COG0289	35479.4	44428.6	27306.8	28909	36385.7	24041.1	26896.4	44356.9	24781.3	53369	35332.1	37628.2
COG0290	39465.9	51495.8	34383.8	38366.8	40688.2	32217.1	26818.6	44223.4	26513.3	48055.7	35504.8	38243
COG0291	39883.9	51711.8	34814.8	38558.8	41675.7	32602.6	26849.4	44309.2	26524.3	47925.5	35531.1	38342
COG0292	39883.9	51711.8	34814.8	38558.8	41675.7	32602.6	26849.4	44309.2	26524.3	47925.5	35531.1	38342
COG0293	95	4076	670	294	410	416	4942.25	2356.92	317.5	1087.92	1434.5	1476
COG0294	19047.7	13337.6	14745.3	15588	11640.8	14604.3	23094.2	35117.2	17404.7	26923.7	24289.1	28117.2
COG0295	12351.2	18423.1	16832.1	17518.7	19142.2	16229.9	21364.4	43722.8	23945.5	43720.3	29689.3	38087.3
COG0296	24302.5	43512.2	30725.2	27462.9	41544.9	26068.3	21973.1	49783.3	27780.9	56884.4	39898.3	44030.5
COG0297	16140.8	39636.1	19482.8	17388.3	31915.5	17070.9	9960.61	24318.5	15238.6	44588.5	21579.7	26803.3
COG0298	2768.5	8820.88	2403.5	3337.5	2291.5	2675.15	14872.2	6966.42	4114.6	4925.92	3928	10133.5
COG0299	28509.2	40216.3	25132.1	24923.9	33508.5	22559.3	21813.3	36662	20437.9	44616.2	27413.9	34230.4
COG0300	37758.7	45632.9	32286.7	35725.1	40158.1	31544.5	25807.4	52137.8	24615.5	39755.4	44844.7	33270
COG0301	35099.8	51210	28045	30739.8	36715.5	26666.5	6472.11	13200.3	13734	39096.8	14820.2	13786.6
COG0302	19589.2	14345.7	16007.4	15634	13113.8	15347.8	17340.7	28036.8	16176.7	25394.7	21035.1	18576.7
COG0303	10291.5	7743.83	5359.69	5793.35	3948.7	4138.31	20659.7	11256.8	5903.66	12710.3	7996.73	16772.6
COG0304	25904.1	40652.8	22523.2	23556.4	30610.6	21653.9	33903.8	48901.3	33844.1	50165.9	40475.2	45487.9
COG0304	25904.1	40652.8	22523.2	23556.4	30610.6	21653.9	33903.8	48901.3	33844.1	50165.9	40475.2	45487.9
COG0305	40461.4	56050.5	35713.5	39459.5	43216.2	33399.9	29469.3	51519.2	28977.5	55674.3	38666.3	52711.9
COG0306	4547	1406.76	5143.03	6491.75	4792.4	3928.96	7118.11	9029.5	5970.44	7849.07	6119.73	21380.1
COG0307	12033.2	12592.7	11566.2	13617.2	9489.8	12057.5	23387.2	36999	18681.7	30075.9	24360.6	30140.7
COG0308	20849	36067.8	14107.9	16329.5	20006.5	14032.5	5368.75	2507.42	2885	4176.67	6888.5	1513
COG0309	8680.5	9884.77	10628.3	10259.3	9634.8	11074.5	12265.1	7729.42	7952.4	16381.4	5301.8	12877.5
COG0310	5649.5	26882.2	8049.2	6383.15	15633.5	7250.61	8464.36	11006.9	5756.46	17831.9	10442.5	14766.6
COG0311	2064.7	1350.4	3666.13	4285.33	4993.6	2190.77	6637.67	11810.7	6851.97	10858.4	8720.17	16434
COG0312	5298.5	22165.7	8587.2	6769.5	8834	4638.92	16474.4	11966.1	3622.12	25838	6223.46	6372.78
COG0313	42605.9	51696.8	36286.8	40475.8	42153.2	34361.5	37492.8	64172.4	30293.7	47628	47562.3	46364.1
COG0314	621.5	4136.83	844.83	1385	551	688.5	4952.25	2435.92	361	1943.92	1469	1577
COG0315	8091	12721.6	11137.6	10498.9	11538.4	10004.1	13524.1	22255.5	11968.4	26394	15556.5	23764
COG0316	615.5	17065.1	2212.73	2010.25	2889.5	1925.5	11419	6218.64	913.5	13036	3841.25	3944.25
COG0317	42736.2	55771.8	37581	42275.2	42753.4	35495.3	41523.7	65773.9	34386.6	50822.2	49939	50397.7
COG0317	42736.2	55771.8	37581	42275.2	42753.4	35495.3	41523.7	65773.9	34386.6	50822.2	49939	50397.7
COG0318	19033.7	26774.5	13294	16587.2	12157.7	11082.3	29912.8	37117.9	22033.6	40080.9	26021.9	30663.1
COG0318	19033.7	26774.5	13294	16587.2	12157.7	11082.3	29912.8	37117.9	22033.6	40080.9	26021.9	30663.1
COG0319	39883.9	51711.8	34814.8	38558.8	41675.7	32602.6	26849.4	44309.2	26524.3	47925.5	35531.1	38342
COG0320	486	4182.83	1569.83	2046.28	591.5	1186.17	7753.17	13318.2	2281.92	2605.17	10192.4	7279.33
COG0321	467	4126.33	1569.83	1979.78	548	1102.17	7721.92	13291.4	2219.92	1534.92	10187.2	7264.33
COG0322	38355.4	51124	31566.8	36238.3	37425.2	30790.1	26679.9	44227.2	26330.3	46012.5	35471.1	38245
COG0323	37029.4	50016.8	29973.5	33765.8	35627.7	29310.6	26597.4	44036.7	26084.3	45935.5	35198.3	37064.5
COG0324	42223.2	51521.1	36482	41773.2	41330.4	34691.3	36583.4	63413.2	34015.1	49705	48485.5	48904.7
COG0325	28736	20737.8	26691.8	27188.8	27077.7	22375.1	26588.4	44217.2	24737.8	47475.7	30624.1	38331
COG0326	14885	19438.3	19356.2	19906.5	20101.6	17439.1	23871.4	43998.5	23009.4	42718.1	29942.9	38025
COG0327	34263.7	24301	27669.8	31432.7	28197	26155.8	18101.7	33168	21626.8	30960.4	23530.7	33102
COG0328	37839	43248.7	28403	31941.4	33871.5	28108	9464.32	12089.3	13243.6	24727.8	14371.2	11952.4
COG0329	56947.4	79208.1	53735.1	48696.2	74143.9	43814.9	43678.8	88145.9	45177.6	95782.7	72089.4	82356
COG0329	56947.4	79208.1	53735.1	48696.2	74143.9	43814.9	43678.8	88145.9	45177.6	95782.7	72089.4	82356
COG0330	37865.4	64539.1	34498.2	36838.2	43505.2	31378.3	28580	30002.1	21216.4	48556.4	28645.4	27052.7
COG0331	25113.7	17480.2	19662.8	22118.4	20218.2	19821	25509	43725.4	24651.2	44811.5	30293	36750.1
COG0332	27927.7	36876.7	22715.8	24793.5	31390.7	23778.6	29257.9	45953.4	25546.2	44980.5	36029.6	37493.5
COG0333	39460.9	51495.8	34402.7	38357.8	40664.3	32202.3	26796.9	44227.2	26479.3	47812.5	35512.3	38245
COG0334	22721	40897.2	27274.2	27340.7	35396.9	23136.7	25960	55646.9	26026.8	48439.9	43864.5	44088.6
COG0335	39883.9	51711.8	34814.8	38558.8	41675.7	32602.6	26849.4	44309.2	26524.3	47925.5	35531.1	38342
COG0336	39460.9	51495.8	34383.8	38357.8	40662.7	32205.6	26800.4	44227.2	26475.3	47801.5	35507.1	38249
COG0337	20757.5	20917.3	25004.1	25701.8	26461.7	20935.1	26379.4	43023.2	24131.1	47125.2	30084.1	38639.5
COG0338	1252	8748.24	2780.68	1149.25	4091	1157.81	2625.46	7188.6	4682.46	12782.5	5645.48	6266.69
COG0339	5630.4	8173.5	4976.73	7177.86	2063.4	5455.94	24502.5	41478.6	15427.1	5112.17	27956.5	22823.4
COG0340	27545.2	37724.7	25438.1	25719.5	34758.7	23015.3	25682.1	43967.2	24890	46152.2	35164.1	37724.7
COG0341	3390.5	5350.41	4740.53	6210.8	6738.1	4501.31	12764.7	15436.8	8712.89	13295.4	9764.23	17119.8
COG0342	8666	9249.34	12094.4	14051.6	10952.4	12444.1	15748.1	24525.5	14656.2	25356.2	14532.5	22381.3
COG0343	29232	40365.8	28050.1	27315.8	35979.2	23928.6	26546.4	44222.2	25019.3	47492.2	35371.1	38245
COG0344	46780.2	62984.1	36412.1	44903.7	43058.8	36948.3	13201	24937.8	20812.3	48619.4	22323.8	28018.6
COG0345	36040.4	45085.6	28425.5	29757.7	38689.3	24640.9	25277.5	39706.9	23596.6	50908.7	33745.9	37676.9
COG0346	41962.4	62802.9	39769.9	39854.8	56583.6	38515.4	40117.2	72008.5	39029.8	90559.3	54610.4	70983.7
COG0347	9156.7	16669	15410.1	13989.2	16171.6	12438.8	22075.8	26379.2	15131.4	21735.2	18883	26630.3
COG0348	93	4081	313	285.7	410	448	4620.5	843.67	123.75	697.67	711.25	338.5
COG0349	2199.5	5558.33	4836.33	3635.5	5272	2746	451.25	1151.92	483	2241.92	1007	1805
COG0350	34275.4	60655.3	36328	43184.5	42552.2	36671.1	26374.1	43965.3	25609.3	40809.1	35251.3	37914
COG0351	47278.7	32612	34611.1	39753.3	31082.1	33143.4	30161.8	42381.4	28704.5	44568.5	30076	46705.2
COG0352	30402.2	22198.5	24922.2	27284.9	20792.5	23122	38146.4	58165.3	32680.9	50177.7	39545.8	44873.2
COG0353	39883.9	51711.8	34814.8	38558.8	41675.7	32602.6	26849.4	44309.2	26524.3	47925.5	35531.1	38342
COG0354	115	4105	669.33	294	410	435.5	4901.75	2280.42	291.5	1064.92	1419.5	1362
COG0355	31923.8	47572.3	29250	29454.8	37864.4	26409.8	16649.9	26676.8	19370.9	37159.3	24966.7	29054.6
COG0356	39330.9	51500.8	35044.2	36748	42270.1	31838	26933.4	47231.5	27762.3	48644.4	38478.1	41621.6
COG0357	39878.9	51703.8	34752.3	38394.3	41670.7	32477.6	25482.4	42925.2	26105.5	47805.5	35098.1	37939
COG0358	39883.9	51711.8	34880.3	38639	41675.7	32648.6	27036.4	44891.5	26901.8	48052.8	35938.1	38532
COG0359	39883.9	51711.8	34814.8	38558.8	41675.7	32602.6	26849.4	44309.2	26524.3	47925.5	35531.1	38342
COG0360	39883.9	51711.8	34814.8	38558.8	41675.7	32602.6	26849.4	44309.2	26524.3	47925.5	35531.1	38342
COG0361	39883.9	51711.8	34814.8	38558.8	41675.7	32602.6	26855.4	44334.9	26531.3	48272.1	35531.1	38393
COG0362	27638	36328.1	16362.8	20382.5	21964.6	16631.4	7245.92	7364.75	6921.92	4178.25	8818.37	13537.1
COG0363	46352.7	61844.2	41106.1	43529.8	47889.4	37041.8	33847.4	61832.2	31478.7	48214.8	47755.7	55260.3
COG0364	27922	36389.1	16409.6	21405.5	22061.6	16845.4	7257.92	7424.42	5503.92	5418.92	8815.37	13705.1
COG0365	3980.7	8482.71	3252.7	5894.6	2451.2	3742.75	9944.1	19173.9	8618.25	12215.2	13869.2	12943.5
COG0366	112047	184420	108748	110926	142047	100860	48212.2	98005.2	63973.3	143877	91727.7	100425
COG0367	40265.4	51373.4	31715.5	36625.1	36899.5	31512.7	18140	27973.8	20952.7	43324.9	26417.1	22394.3
COG0368	12182.2	12755.8	13815.5	14584.5	13737.6	13109.1	15853.4	32233.2	19446.4	35426.5	25060.7	28480.5
COG0369	27	4086.33	545	82	324	39	238.25	1037.75	63	387.25	758.25	756
COG0370	43732.7	58268	44250	41098.8	57709.5	35539.7	34557.9	66971.7	38103	90588	50672.6	65576.8
COG0371	22834.8	21140.9	17724.7	15224.1	18648.3	13427.8	8401.01	14089.2	9499.81	21738	9473.03	25589.6
COG0372	13935.5	19036.2	21531	18823.5	24634.7	15241.5	13230.8	31783.3	21722.8	39090.9	25630.7	35439.9
COG0373	5466	11147.5	7325.73	6335.05	7353.1	7420.61	13109.2	16393.6	7032.56	18794.5	10538.7	17668.5
COG0374	2580	8183.38	2022	2725.5	1444.5	2028.15	9672.25	5587.92	2290.1	1585.17	3251	9373.95
COG0375	4545.5	13065.2	5979.9	6001.05	7807.8	4539.45	11402.6	9466.2	5151.4	16338.5	7039.8	13883.2
COG0376	39	6066.75	589	177.75	499.5	343.5	371.75	1161.67	108	2042.42	829.25	873.75
COG0377	3096.7	4151.38	2781.2	4588.18	1122.7	3004.12	10062.3	19908.9	7558.42	3983.67	13569.9	11562.4
COG0378	12695	35908.9	14099.9	11360.9	23730.8	11411.6	14896.1	18515.8	9066.57	28157.4	18298.7	28735.5
COG0378	12695	35908.9	14099.9	11360.9	23730.8	11411.6	14896.1	18515.8	9066.57	28157.4	18298.7	28735.5
COG0379	15993.5	16208.3	16418.8	16464	14890.6	15094.1	15798.9	30959.5	14956.9	24456	21878.9	28497.5
COG0380	2379	4083.25	1106.83	2266.45	835.5	1739.75	2375.5	873.17	271.25	636.42	610.75	196.75
COG0381	36426.7	44572	25158	28840.7	31361.1	25244.1	20414.6	36921.1	24600.5	37232.7	29008.4	38553.7
COG0382	406.7	4246.45	1070.53	1892.98	650.7	918.18	4619.98	3937.2	5077.13	5168.82	3635.6	12639.3
COG0383	564.5	5634.25	641.25	655.75	1144.1	397.43	204.38	2223.49	831.63	350.2	1024.89	1652.07
COG0384	864	6216.62	1857.73	3595.3	2364.6	2180.4	3225.5	10629.6	3615.5	11633.4	7033.75	7478.4
COG0385	7359.9	7876.41	10044	10681.6	7380.5	9433.12	25132.6	36780.5	21447.7	17551.1	25670.3	31914.2
COG0386	4442.9	9573.88	4067.1	8368.3	5435.6	6352.07	14014.4	14077.5	13268.3	21039.4	11268.3	12490
COG0387	39	4802.94	116.6	61	886	186.81	534.96	953.55	54.46	1413.02	536.23	57.69
COG0388	34483.2	28511.7	29636.6	33192.4	28611.5	25904.2	45266.8	89436.1	36694.8	52245.4	58857.5	61974.1
COG0389	60416.4	72171.7	55696.6	59309.3	68880.3	48613	44602.2	63614.3	43029.9	78006.4	51055.2	51019.1
COG0390	12526	17647.2	10590.9	14233	8863.2	10792.6	10188	5289.55	3528	4018.1	3960.2	6595.65
COG0391	27491.2	43869.2	17795	21701.8	24454.7	17943.1	8524.71	13548.5	9394.64	22150.2	14060.4	14992.8
COG0392	39771.8	54166.4	30764.2	35233.7	36653	30399.6	16265.4	30449.4	13632.3	34673.8	23410.3	24021.2
COG0393	21679.2	45341	18825.4	21806.9	27749.3	19853.9	11439.6	28617	16373.5	28097.2	24822.9	20506.1
COG0394	45460.4	55530.6	42627	46146.2	47901.7	37736.2	36227.1	61624.1	35038.8	60984.7	49499.8	56104.8
COG0395	89144.8	81062.9	111811	97901.6	124365	97813.6	36828.6	86456.1	67911.2	179753	71293.4	85535.9
COG0396	31224.5	48631.1	30732.4	32131.5	36655.9	27746.6	18811.8	38607.3	24711.9	37215.4	30908.6	40528.6
COG0397	85	7385.36	636.93	223.75	1486.5	595.31	1096.21	1536.8	198.96	7018.02	961.73	974.44
COG0398	47202.8	69374.9	28016.6	38366.8	35651.7	29109.5	10982.6	20057.5	16109.4	47684.6	18556.1	21597.1
COG0399	19458.9	22115.2	27281.8	27710.1	27343.5	24958.8	34362.2	55314	35851	60090.8	36345.6	55038.6
COG0400	1574	4547.33	3946.2	2563	3995.6	2081	414.75	1074.75	339.5	3817.25	823.7	823
COG0401	15	4035	105	13	314	12	8	705	24	90	529	53
COG0402	23720	34128.1	25191.4	25558	27609.3	21749.7	28310.9	42168.1	25280.1	70831.6	29480.7	40387.1
COG0402	23720	34128.1	25191.4	25558	27609.3	21749.7	28310.9	42168.1	25280.1	70831.6	29480.7	40387.1
COG0403	3147	1742.88	1689	3144.75	1419	2449.95	3760.75	8049.92	2894.6	10868.9	3184.5	10699.5
COG0404	3521.5	4206.71	2558.63	4792.33	1484.1	3202.22	6721.92	22294.1	5125.52	6299.49	13333.4	17087.7
COG0405	2801.25	10049.4	4226	3277	3229.5	2268.25	7250.5	6370.59	3121.75	10599.3	3336.25	4636.5
COG0406	142750	246233	117949	124407	169623	107832	36980.7	79345.1	60620.5	121984	92980.6	64591.3
COG0407	5828	8274.88	4024.63	4669.75	3761.1	3745.5	8557.75	5410.17	3471.85	14968.6	3216	7027.85
COG0408	23	4081	140	62	318	263	121.75	756.42	86.5	770.92	634.5	142
COG0409	3229.5	5784.88	3230.5	3148.5	3225.5	3258.15	10217.2	5131.42	3842.6	2870.92	2921	10360.5
COG0410	13575.2	15469.4	19402.5	17948.3	22536.2	15243.1	9416	25199.8	13029.8	34494.5	17030	29309.5
COG0411	13072.8	15189.6	18326.8	17582.3	21345.2	14711.2	9054.5	24691.3	12775.7	33535.3	16674.5	28341.3
COG0412	427	8295.32	855.33	1438	826	704.5	5223	3283.35	540.5	3326.85	2192.75	1734
COG0413	7603.2	6470.48	4591.33	7198.03	3793.1	4823.02	17281.2	26980.4	13260.7	20228.1	17221.2	22342.8
COG0414	8360.2	8782.02	6667.86	9897.98	5136.5	7367.92	20080.2	27387.9	14763.7	23888.4	17708.2	22820.1
COG0415	30	4103.33	577.33	131	328	311.3	315.25	1063.42	98	807.92	820.25	804
COG0416	37211	51558.3	27188.3	31549.8	35477.5	27480.6	11554.4	23653.8	18369.2	49699.7	21660.2	26872.3
COG0417	25	4038	541	82	328	42	231.5	1034	63	249	756	742
COG0418	18	4056	174	35.5	314	243	62.25	829.75	67.5	634.25	655.5	339.5
COG0419	23825	36356.3	20699.6	17736.5	27239.7	17692.8	22976.1	40524.8	21813.8	39076.1	32771.1	31223.7
COG0420	40784.4	51508.8	36037.2	37697.6	40666.2	34781	28936	47668.6	30805.8	50649.2	37317.8	40287.3
COG0421	7791.5	12508.8	10593.1	11117.5	12374.3	9400.51	13063.9	16560.6	12534.2	26719.9	12178.5	20143.6
COG0422	13814.2	12989.8	14819.4	14711.4	12122.3	14457.5	17485.1	30414.5	16566.5	30002.8	22545.9	28431
COG0423	14496.5	11236.8	19354.9	19487.5	20955.1	16310.7	15563.1	30736.8	18601.8	34124.3	21338.9	22149
COG0424	19942	24150.7	24279.8	24572.8	25308.2	20264.6	31365.6	46350.6	24295.4	45916.6	31468.3	39540.5
COG0425	14170.5	20933.6	10604.1	11800.1	10211.5	10319.1	12838.6	20042.3	9271.46	30137.5	13080	20244.1
COG0426	25959.7	27924.8	31051.8	31474.6	31803.5	27093.8	26171.2	52714.6	30750.9	60215.8	36351.2	45694
COG0427	3943.2	7296.13	6498.63	9005.11	4828.4	6820.49	16866.9	34844.3	19073.6	18300.1	27292.5	25652.3
COG0428	14779.8	24851.1	19833.2	19326.2	24534.1	16755.9	25923	28101	16407.6	51739.3	20573.9	23476
COG0429	600	4086.33	1389	1073	1179	1679	5528.25	5572.75	1098.5	1032.25	3559.5	1985
COG0430	15	4045.33	105	13	314	5	5.25	721.75	19	189.25	526.25	47
COG0431	52661.2	96407.3	33655.4	38064.2	53727.7	32818.9	2036	2587.09	6306.25	8184.59	17367.4	2143.75
COG0432	4252.7	4354.32	4397.3	7472.68	5486.7	4219.43	10112.5	18664.5	9793.63	10629	15478.1	13545.6
COG0433	609.5	4450	679.8	1152.8	1048.6	756.6	4889.75	1322.09	679.25	1795.99	1139.25	560.4
COG0434	1454	1045.6	2698.2	821.1	3744.4	1411.4	982.4	5932.2	2560.3	4656.7	4649.8	13236.4
COG0435	44.5	22805	1857.33	111	9213	648.5	232.5	1104	99	240	5495	751
COG0436	144052	127501	118946	126087	135203	102197	95645.2	174734	94613.4	175456	132015	146982
COG0437	3197	36651.7	5504.13	4728.55	7314.1	3968.31	47875.5	18694	3556.56	10570	10445.7	7315.54
COG0438	209392	366898	193724	213582	261642	181897	165475	323997	167946	257856	277452	234455
COG0439	390.5	4159.33	1005.8	714.13	1289.6	734.27	4997.17	2679.17	839.17	2668.07	2094.42	1845.23
COG0440	19482.5	18496.2	26107.2	25059.3	27078	22220.2	25681.8	35793.3	23754.4	39745.1	27254.7	35533.2
COG0441	39483.9	52075.5	34395.4	38405.8	41149.7	32338.6	27230.4	44401	26537.8	48991.2	35517.1	38249
COG0442	39185.4	51559.3	32428.8	36648.3	39449.2	31581.1	26783.9	44391.2	26437.3	46273.5	35519.1	38427
COG0443	40976.9	68453.7	37962.1	39908.8	47446.2	33821.9	33305.1	52592.3	30017.2	60954.4	41802.8	44938.4
COG0444	62201.2	113963	69246.3	63399.3	96488.1	61367.7	41466.4	90861.7	48061.8	109322	72287.2	101581
COG0444	62201.2	113963	69246.3	63399.3	96488.1	61367.7	41466.4	90861.7	48061.8	109322	72287.2	101581
COG0445	37544.4	50019.8	31203.5	34636.8	36437.7	30838.1	28526.4	48696.7	27141.8	46428.5	39275.1	40241
COG0446	35829	65501.6	27643	25356.4	48493	23987.1	16652	50937.5	19944.8	56323.5	45435.2	40344.5
COG0447	11460.7	5523.25	5797.03	6413.43	2765.2	4791.02	17134	21446.5	9005.32	3063.5	14518.9	11934.2
COG0448	35132	73613.3	43595.3	37693.8	64200.1	37542.4	19576.1	47707.3	29864.4	85769.2	43627.8	54220.9
COG0449	39538.2	52691.8	34467.5	38632.7	41633.9	32566.4	30087	43258.4	29473.4	50699.2	36317.3	40811.6
COG0450	22532.5	34778.4	16852	16756.7	22537.7	15711	19362	37896.4	13853.1	27375.3	27706.8	28332.2
COG0451	37878.3	47436.5	48865.1	52648.4	47788.5	45156.3	75573.7	151570	68854.4	106238	101781	111871
COG0451	37878.3	47436.5	48865.1	52648.4	47788.5	45156.3	75573.7	151570	68854.4	106238	101781	111871
COG0452	38262.9	51099	31412.8	36077.3	36762.6	30669.9	26617.9	44038.5	26322.8	45926.3	34975.9	38089.5
COG0455	673.5	109.09	991.1	1683.5	730	603.9	1003.5	753.3	1674.1	7378.45	489.5	1344.2
COG0456	136336	156991	119071	132821	134036	112926	57513.6	107402	70428.8	165393	82505.3	101927
COG0457	2	55.99	0	0	0	0	0	0	0	8	0	0
COG0458	67423.6	70064.9	53674.2	62260.4	57909.9	53068.5	37977.7	64176.4	39066.8	59037	50279.3	53603.5
COG0458	67423.6	70064.9	53674.2	62260.4	57909.9	53068.5	37977.7	64176.4	39066.8	59037	50279.3	53603.5
COG0459	39930.4	51745.3	34873.7	38642.3	41700.7	32657.5	26868.4	44357.9	26574.9	48050.4	35563.1	38388.2
COG0460	31267.8	40830.9	31461.5	28630.2	41252.3	27988.3	18674	26483.1	19396.5	47333.9	23509.5	28857.6
COG0461	45438.9	55893.4	41847.4	45013.6	47332.5	39772.4	33315.8	49866.4	30834.6	56824.8	39114.9	42953
COG0462	66377.9	88551.6	55346.3	60954.1	67481.6	53575.7	29842	49970	32823	59450.6	44204.6	43495.7
COG0462	66377.9	88551.6	55346.3	60954.1	67481.6	53575.7	29842	49970	32823	59450.6	44204.6	43495.7
COG0463	173157	228959	156828	163873	188926	147321	154286	284336	150488	220467	233250	223985
COG0464	456.5	3142.4	1440.6	523.58	2564	596.98	5378.13	3119.55	2048.13	7360.52	3305.9	3586.77
COG0465	59453.7	71807.6	56911.5	59401.9	63647.4	52338.7	35476.4	63060	39994.7	88212.6	48356.4	55727
COG0466	21072.7	19384.7	24088	24921.3	23084.2	20700.9	27453.6	44471.7	24049	45662.1	30358.4	37736.6
COG0467	0	18	0	0	0	0	10	0	0	81	5	39
COG0468	39644.9	52091.8	34737.8	38623.3	41827.7	32600.1	27488.4	48035.2	27377.3	49228.5	37909.6	39606.5
COG0469	39321.4	58496.2	34640.9	38148	41705.7	31998.4	22972.6	44602.1	26388.4	49481.1	35723.3	38303.4
COG0471	28724.7	23952.8	17640.9	15312.3	14770.7	12848.2	57054.3	58088.5	28313.5	25640	36261.7	42236.3
COG0472	59317.4	97483.9	54975	62932.7	71114	52043.2	42916.1	72969.3	42980.1	70918.6	59163.9	63527.7
COG0473	19450.5	24395.8	22740.3	23676.3	25725.3	18436.1	23883.2	37981.5	22979	40422.3	26392.1	43334.2
COG0473	19450.5	24395.8	22740.3	23676.3	25725.3	18436.1	23883.2	37981.5	22979	40422.3	26392.1	43334.2
COG0474	97254.2	147639	86638.1	104184	99248.4	88652.9	32824.2	72179.1	46152.8	106485	59887.4	57744.9
COG0475	61164.7	100204	42809.5	51879.9	58805.9	43939	30705	55517.7	30945.5	35073.5	52739.1	36875.7
COG0476	11875.7	8881.71	7122.26	8037.48	3068.8	6173.02	15977.3	18404.7	9145.92	11795.8	15047.9	13758.8
COG0479	4507.2	8587.48	6444.43	7222.73	4885	4806.92	17650.2	24408.1	9675.72	6765.47	16189.7	20666.9
COG0480	91893.1	94317.5	84578.6	92507.1	92189.2	76990.6	63818.1	115106	67842.9	134272	86633	104863
COG0481	39460.9	51495.8	34383.8	38357.8	40662.7	32205.6	26800.4	44227.2	26475.3	47812.5	35507.1	38249
COG0482	42030.4	52041.2	36164.7	40816.1	41129.3	35389.9	37952.8	78672.8	31949.9	49284.7	61867.5	57223.6
COG0483	13457	25126.4	9860.02	9430.53	16145.6	8547.42	14753.2	16469.7	3824.42	5085.43	16513.9	8310.08
COG0484	43866.4	53604.8	42032.1	45761.5	48351	38274.9	33541.5	55289.8	28852.1	52061.2	45051.9	45895
COG0486	37452.4	50229.2	30463.5	33987.3	36640.7	29921.6	26648.4	44196.7	26149.8	46053.5	35306.6	37355
COG0488	154880	222520	134625	150811	160955	132068	100439	177926	101462	197282	143951	137875
COG0489	67500.4	69008	58986.9	62692.2	65114.3	53680.3	49882.3	76352.7	46201.8	90522.1	59000.8	64843.2
COG0490	5	9	20.2	9	27.1	17.7	23.5	0	42	289.5	5.2	0
COG0491	33062.4	39070.3	37346	42422	42682.8	35234.4	43955.2	69449.9	43835.6	96476.7	46793.2	63547.9
COG0492	98514.4	141603	86537.8	87233.8	110124	79208	52514.1	90531.6	53941	130200	81056.8	78050.2
COG0493	59437.6	61466.7	60693.8	60712.8	64088.5	50278.8	63127.1	96064.4	57502.6	112358	66874.1	87646.7
COG0493	59437.6	61466.7	60693.8	60712.8	64088.5	50278.8	63127.1	96064.4	57502.6	112358	66874.1	87646.7
COG0494	38480.8	74332.4	40178.2	43913.8	44128.9	37984.2	22068.8	41544.4	22393.3	51152.3	35604.7	32117.2
COG0494	38480.8	74332.4	40178.2	43913.8	44128.9	37984.2	22068.8	41544.4	22393.3	51152.3	35604.7	32117.2
COG0495	39843.9	51711.8	34429.3	38302.5	41649.7	32377.6	25723.4	36073.2	25702.8	47663.5	28005.1	36783
COG0496	3025.7	7255.46	3961.7	5484.85	2185.2	3735.95	17802.8	24292.5	11746.1	16711	15828.2	20958.8
COG0497	39460.9	51491.8	34383.8	38357.8	40662.7	32205.6	26800.4	44227.2	26475.3	47812.5	35507.1	38249
COG0498	28813	39393.2	27328.3	27854.8	34525.2	22384.3	28957.9	37896.1	23347.5	43943.1	30998.9	42836.3
COG0499	799	124.46	1715	2643.95	1776	1680.4	5800.25	8543.92	5743.18	7330.67	4143.5	10960.7
COG0500	0	0	0	0	0	5	0	0	0	0	0	0
COG0500	0	0	0	0	0	5	0	0	0	0	0	0
COG0501	23963.5	44520	16080.8	20558.5	20177	17270	21008.2	19108.8	9445.95	10764.3	16831.7	17017.5
COG0502	24030	22971.9	23416	24766.9	21185.9	24451.3	27686.1	48386.8	23395.7	49773.4	32287.9	43908.6
COG0503	96465.9	137341	73835.5	83119	93422.3	71238.3	46192.6	83249.5	51765.4	96592.4	72875.4	64886.2
COG0504	34936.4	47784.1	31810.5	34694.5	38948.2	28922.6	25857.9	43842.2	26024.3	38324.5	35212.1	37528.7
COG0505	58213.9	63509.8	42908.8	50525.8	47322.7	41875.1	27022.9	44238.2	28316.3	47221.7	35626.1	38078
COG0505	58213.9	63509.8	42908.8	50525.8	47322.7	41875.1	27022.9	44238.2	28316.3	47221.7	35626.1	38078
COG0506	1	30	2	2	0	11	0	78.17	0	8.67	5	62
COG0507	34908.8	50349.8	27656.8	29926.8	36433.5	26315	15249.9	21107.6	18124.3	44044.1	18471	24235.6
COG0508	9936.5	28856	5757.33	4675.25	12741.7	5164.6	5978.25	3336.6	2203.25	4668	7783.45	2231.4
COG0509	14224.5	8952.63	8631.13	10165.4	6848.8	7241.02	7308.67	23742.2	6778.52	16356.2	13947.9	19082.3
COG0510	6735.25	28406.8	6700.8	4220.25	15801.1	4958.87	1503.17	1553.46	800.67	3035.5	6161.66	1597.63
COG0511	23520	36429.9	20259.4	19893.4	30355.8	19626	14134	23796.8	15650.1	42004.5	23406.5	19555.3
COG0512	10071.7	14440.8	14062	13872.6	14204.7	12698.4	17679.6	32556.5	17864.9	28795.6	20877.7	27888.6
COG0512	10071.7	14440.8	14062	13872.6	14204.7	12698.4	17679.6	32556.5	17864.9	28795.6	20877.7	27888.6
COG0513	86779.9	152747	65149.6	75655.4	85598.3	64284.8	67645.3	103925	54673.1	111083	82912.9	77358.5
COG0513	86779.9	152747	65149.6	75655.4	85598.3	64284.8	67645.3	103925	54673.1	111083	82912.9	77358.5
COG0513	86779.9	152747	65149.6	75655.4	85598.3	64284.8	67645.3	103925	54673.1	111083	82912.9	77358.5
COG0514	24217.7	64393.1	28606.8	29361.4	38762.9	26202.7	32738.7	53784.8	26189.4	28662.8	46996	41509.8
COG0515	52898.4	60580.6	53747.4	54320.1	64615.4	45282.4	17602.7	26754.7	29293.6	72520.5	23904.9	41307.2
COG0515	52898.4	60580.6	53747.4	54320.1	64615.4	45282.4	17602.7	26754.7	29293.6	72520.5	23904.9	41307.2
COG0515	52898.4	60580.6	53747.4	54320.1	64615.4	45282.4	17602.7	26754.7	29293.6	72520.5	23904.9	41307.2
COG0515	52898.4	60580.6	53747.4	54320.1	64615.4	45282.4	17602.7	26754.7	29293.6	72520.5	23904.9	41307.2
COG0516	61211.9	88000.3	49734.9	55196.3	62897.8	46850.6	34669.9	46906.2	29991.8	52013.2	42429.3	39816
COG0517	5988	8475.21	8936.7	6437.35	9894.6	8160.92	5486.32	16328.5	8273.15	20175	12066.7	12645.2
COG0518	20748.5	12596.1	12608.2	16148.5	9839.5	13156.8	1949.71	1932.63	2963.96	3949.65	1206.98	1320.69
COG0519	40199.9	51814.3	35359.4	39114.8	42012.3	32979.7	27083.4	44972.9	27361	49222.6	35980.6	38605.4
COG0520	46688.4	62630.2	38799.4	43310.1	48862.3	35261.5	25637.8	55900.2	34091.2	72551.9	42790.6	61274.6
COG0521	17297	18070.2	14575.7	13830.6	14311.2	13007.9	14226.3	23405	14136.2	28569.5	16492.1	24199
COG0522	39941.9	54999.2	34897.4	38683.5	42635.2	32911.4	27593.8	44760.6	26613.7	54139.6	35680.3	38481.4
COG0523	12514.7	21360.9	13349.1	15217.8	15738.9	12165.3	17737.4	27762.7	16661	31743.2	20913.3	16404.9
COG0524	90441.3	185219	101452	94749.2	135506	87823.7	77641.7	172132	85927.4	164794	141983	149528
COG0525	39457.9	51492.8	34383.8	38357.8	40662.7	32205.6	26800.4	44227.2	26475.3	47812.5	35507.1	38249
COG0526	18243.3	39743.8	19036.3	25259.3	22511.5	20642.7	34057.7	37226.6	23446.3	20572.6	29910.1	28563.3
COG0526	18243.3	39743.8	19036.3	25259.3	22511.5	20642.7	34057.7	37226.6	23446.3	20572.6	29910.1	28563.3
COG0527	47195.7	60985.7	37204.9	38862.8	44589.3	34387.9	39774.8	72734.1	36589.2	60720.3	53682.3	59665.5
COG0528	39883.9	51711.8	34814.8	38558.8	41675.7	32602.6	26849.4	44309.2	26524.3	47941.5	35531.1	38342
COG0529	446	4104	1486.5	985.78	467	731.67	4176.17	19583	3727.42	979	12128.7	8270.33
COG0530	11786.2	25481.6	14707.6	12459.3	17379.5	12975.9	11396.1	22214.9	10247.7	43066.9	13711.4	17862.5
COG0531	209286	351646	135764	166057	178490	142614	36867.4	51498	47800	98817.9	75602.1	54711.1
COG0532	39883.9	51718.8	34814.8	38558.8	41675.7	32602.6	26849.4	44309.2	26524.3	47925.5	35531.1	38342
COG0533	41561.9	55467.6	38152.1	42570.8	46711.3	35069.2	32145.4	53228.2	34187.6	67719.4	41759.1	45190.6
COG0534	181389	179078	192482	191864	211243	170150	180184	372222	192105	399741	268639	299253
COG0535	26872	18701	25980.4	29199.3	27390.9	24634.4	19286.1	37358.2	25524.4	52800.6	25751.6	43021.4
COG0536	39883.9	51704.8	34814.8	38558.8	41675.7	32602.6	26849.4	44309.2	26524.3	47925.5	35531.1	38342
COG0537	41790.9	52330.8	38033.9	42577	43553.7	35336	35138.9	59801.1	31430.1	58650.4	46305.8	48265.7
COG0537	41790.9	52330.8	38033.9	42577	43553.7	35336	35138.9	59801.1	31430.1	58650.4	46305.8	48265.7
COG0537	41790.9	52330.8	38033.9	42577	43553.7	35336	35138.9	59801.1	31430.1	58650.4	46305.8	48265.7
COG0538	8346.7	9385.1	13922.9	13859.6	14765.1	11266.8	10945.2	22321.1	14573.5	25181.7	19076.5	18518.1
COG0539	14206.2	25445.1	11394.2	10935.4	17298.3	9894.42	17040.8	26793.9	10574.8	11585.9	23958.1	15743.2
COG0540	39883.9	51713.8	34814	38390.8	41711.7	32501.6	22370.4	43182.9	26542.3	47797.1	35027.1	37840
COG0541	39460.9	51493.8	34383.8	38357.8	40662.7	32205.6	26800.4	44227.2	26475.3	47812.5	35507.1	38249
COG0542	93462.9	169907	78771.3	87318.9	116154	76445.6	54580.9	95236.6	61140.3	98962.7	93926.9	80747.9
COG0543	42383.7	40775	43980	46241	49810.8	38601.9	42517	74774.6	41041.1	99717.2	51306.2	64602.5
COG0543	42383.7	40775	43980	46241	49810.8	38601.9	42517	74774.6	41041.1	99717.2	51306.2	64602.5
COG0544	45683.4	55914.4	42348.7	45432.1	47477	40382.4	28919.8	48773.4	31000.1	59000.3	38588.4	42682.5
COG0545	5973.4	8155.83	5629.9	7693.11	2173.4	5817.44	26080.5	48469.4	17597.1	5401.5	30580.7	24671.4
COG0546	49848.4	79314	62257.5	58110.7	81933.5	53859.2	67203	105292	63307.5	120704	81169.7	114510
COG0547	10728.2	15356.5	14403.4	15260.8	15189.2	13204.9	16440.4	28225.9	16917	23467.7	19697.4	25679.2
COG0548	15148	19589.8	20610.8	20590.5	21114.2	16742.8	27406.7	32047.9	19482.5	30827.3	21832.4	31068
COG0549	17963	20661	14889	14541.2	13901.9	13481.9	3590.93	8362.48	6970.23	22241.7	6322.9	7883.92
COG0550	73141.6	117608	66183.7	70686.7	87470.6	63635.7	67168.3	139314	65147.2	115033	108037	94710.3
COG0551	23	4047.62	541	82	332	40.31	241.96	1039.38	84.46	167.15	763.23	759.69
COG0552	39460.9	51495.8	34383.8	38357.8	40662.7	32205.6	26800.4	44227.2	26475.3	47812.5	35507.1	38249
COG0553	13569	18733.8	11122.3	8359.45	14026.4	8359.77	9856.02	14763.1	8723.57	30787.3	11672.9	12695.4
COG0553	13569	18733.8	11122.3	8359.45	14026.4	8359.77	9856.02	14763.1	8723.57	30787.3	11672.9	12695.4
COG0554	34948	44303.5	27081.3	27923.9	35645	23400.9	15750.3	23450.2	15881.9	46573.5	21747.4	18615.9
COG0555	65.5	5089.33	701.93	159.5	499.5	396	274.25	1104.05	461.5	5369.45	797.5	1153.5
COG0556	39460.9	51495.8	34383.8	38357.8	40662.7	32205.6	26804.4	44227.2	26475.3	47871.5	35507.1	38257
COG0557	38017.4	51108.5	31247.5	35885.8	37204.2	30595.2	26432.9	44370.2	25524.7	43341.7	35667.6	37660.8
COG0558	44505.4	66624.4	44812.6	47917.8	56034.1	39515.4	21370.3	26458.2	23744.5	62527.7	25428	26383.2
COG0559	14152.2	15659.4	20499.5	19976.3	23835.2	16436.2	10264	27713.8	15196.8	37488.5	18189	31595.5
COG0560	14059.4	21035.9	13817.4	16843.6	16031.9	13789.7	29004.5	29760.7	15584.1	33843	23050	23728.1
COG0561	234766	300458	203784	223213	230452	188324	77230.9	157039	105745	222315	130956	195091
COG0562	25348.7	28003.6	20048.2	17790.2	27539.1	16528.2	13813	22724.2	13814.5	21352.7	23448.5	19816
COG0563	40420.4	52446.8	36631.8	39149.1	45121.9	33550.4	28002.4	47590	28167.3	52682.1	39190.3	41642.4
COG0564	133418	166175	113821	121891	132427	107049	88752.6	153837	88578.6	153709	123636	125366
COG0565	110	8111	775	307	724	421	4942.25	3061.92	336.5	1087.92	1958.5	1490
COG0566	84133.4	108402	77304.9	82403.4	92788.7	68533.6	51809.9	95722.4	52048.1	104567	79466.5	82186.6
COG0567	117	4124.33	689.33	335	411	486.5	4842.25	1098.42	150.5	1004.92	870.5	849
COG0568	43728.3	63371.5	41323	45371.5	46952.4	38712.7	45166.4	69147.4	40350.4	61929.9	54071.5	65491.2
COG0569	50567.7	55207.8	52749.2	49950	62915.4	45557.6	48145.6	84496.9	45782.5	90655.7	65241.4	68248.6
COG0571	39883.9	51709.8	34814.8	38558.8	41675.7	32602.6	26849.4	44309.2	26524.3	47925.5	35531.1	38342
COG0572	44892.7	52549.7	34878.4	39238.5	42074.6	33948.8	32028	67131.4	35225.8	56307.5	52791.5	53740.2
COG0573	36810.2	53655.8	32649.6	33334.2	40000.5	29445.7	19356.7	33760.5	19531.5	45155.5	29371.1	32645.2
COG0574	34430.9	21830.3	24586.2	28183.3	24812.2	22373.1	26384.4	42083.9	23834.8	44939.4	29175.1	29990
COG0575	39458.9	51487.5	34382	38357.8	40662.7	32205.6	26796.4	44227.2	26475.3	47720.2	35507.1	38249
COG0576	39883.9	51759.5	34814.8	38558.8	41679.7	32602.9	26849.8	44315.3	26524.7	47934.6	35533.3	38342.7
COG0577	39560.7	42825.1	43679.8	43154	49261.7	39605	50739.6	115956	46207.1	64951.6	90572.3	74900.2
COG0578	2469.5	27965.2	3277.83	2537.91	11071.5	3639.39	7288.34	3338.84	1052.34	1669.09	7021.09	1586.41
COG0579	9407.25	22960.5	14226.7	13224.9	15155.8	11885	7822.38	19190.5	10222.6	31243.7	13896.9	14935.5
COG0580	29631	64772.1	21974.6	25839.6	38060.3	20955.1	7712.09	17766	8623.84	20045.4	25273.3	6877.11
COG0581	36971.2	53655.8	32974.6	33545.2	40678.5	29700.7	19616.7	37383.5	20380.5	45340.5	31738.1	33975.2
COG0582	550	24452	1532	385	3011	705	609.5	5926.84	608.5	2043.84	4140.75	1792
COG0583	222775	276310	193268	196039	231958	174325	151676	227439	150767	294885	172047	242615
COG0584	47479.8	70315.3	42835.5	51270.1	49698.6	44236.1	18415.2	40134.1	22360.1	53655.5	32375.4	33241.5
COG0585	26	4047.33	587	96	324	266.5	241	1113	79.5	317	814.75	926
COG0586	56094.7	94632.6	37115.4	43814.3	48669.5	35572.5	27189.3	33668.1	18669.5	32328.4	31209.4	26224.1
COG0587	39467.9	50944.2	34392.6	38372.8	39968.7	32156.8	26446.4	44095.7	26518.8	47517.8	35601.9	38398.3
COG0588	45827.8	70529.6	29809	37059.6	38852.3	30469	10909.2	5536.92	6829.5	7557.07	13130.6	5772.73
COG0589	79044.5	154020	48304.1	51473.2	79451.9	44853.7	32991.2	46441.6	21625.9	35908.5	52565.6	53723.8
COG0590	42119.7	51784.9	35731	41086.5	41563.4	33777.3	33531.7	63477.9	32829.6	50100.2	47751.7	64319.7
COG0590	42119.7	51784.9	35731	41086.5	41563.4	33777.3	33531.7	63477.9	32829.6	50100.2	47751.7	64319.7
COG0591	18790.2	33430.2	23829.4	23293.8	31166.4	22144	38217	71305.1	32746.8	53822.2	49680.8	78723.8
COG0591	18790.2	33430.2	23829.4	23293.8	31166.4	22144	38217	71305.1	32746.8	53822.2	49680.8	78723.8
COG0592	40398.9	51724.8	35998.8	39425.8	42485.7	33931.6	28780.4	48903.2	27582.3	48522.5	39547.1	41403
COG0593	39368.9	51705.2	33630.8	37703.8	40865.7	31282.6	24944.4	39715.2	25483.3	47439.5	31515.1	35289
COG0594	36494.8	51582.1	31382.8	34323.8	40338	29237.4	12310.4	23888.8	18627.4	43933	21841.2	27075.8
COG0595	69436	100165	52457.5	62881.1	67300.7	52185.3	15287.4	25648.3	23560.7	60994.4	27558.6	28516.3
COG0596	98647.7	96064.6	74512.6	91431.6	75212.2	75919.8	43524.8	45840.4	39884.4	107223	35313.3	42668.1
COG0597	43096.9	52791.8	38838.8	42974.8	44885.7	37151.6	27936.4	47283.2	29547.3	52029.5	37788.1	41399
COG0597	43096.9	52791.8	38838.8	42974.8	44885.7	37151.6	27936.4	47283.2	29547.3	52029.5	37788.1	41399
COG0598	41082.9	67428.1	37823.4	42268.8	42122.7	36245.1	24453.4	52766.8	27902.3	53266	42885.8	38008.1
COG0599	21069.8	13627.3	18377.3	20496.9	21719.2	17058.9	14950.1	27309.5	13645.3	28902.3	19611	22523.8
COG0600	32970.2	61142.3	40484	36410.7	51630	34910.4	29986.4	44276.7	28960.2	94307	34175.3	45856.4
COG0601	60916.2	113046	70057.9	66559.1	94892.8	61441	43236.5	80731.8	44939.5	103538	66144.7	88608.6
COG0601	60916.2	113046	70057.9	66559.1	94892.8	61441	43236.5	80731.8	44939.5	103538	66144.7	88608.6
COG0602	42992.9	59814.3	38804.3	42424.9	43988.1	35929.4	29863.2	56352.2	31675.1	54185.3	45511.4	44485.4
COG0603	3397.7	4823.71	4163.3	4480.93	2832.2	3598.62	20563.8	32305.2	14083.8	12379.6	21471.9	25257.4
COG0604	14354.5	39128.5	14394	14262.5	18715.9	12937.2	1309.25	3020.78	2853	7451.03	7334.3	3198
COG0604	14354.5	39128.5	14394	14262.5	18715.9	12937.2	1309.25	3020.78	2853	7451.03	7334.3	3198
COG0605	3722.5	13074	3827.13	5252.61	4018.6	3850.3	14773.3	23583	6085.65	18979.8	14650.3	11100
COG0606	16879.7	14280.3	19860.1	21159.8	19497.1	17993.3	20796.1	40941.4	22927	40215	28689.9	35477.7
COG0607	43403.9	103692	42423.8	45385.2	58442.6	42950.8	31522.9	47791.6	24665	62602.5	41651.3	40432.2
COG0608	38857.4	51141.3	32749.5	37112.3	38258.7	32115.1	28630.9	48821.2	27390.8	46757.5	39487.1	41294
COG0609	27609.5	94891.4	35729.8	34604.9	54786.5	32338.1	46679.2	78529.3	38320.8	108158	61133.3	75267.4
COG0610	16942.5	29985.2	14888.4	16514.7	24548.2	13341	17305.2	21559.2	15098.7	24354.1	25124.8	15689.3
COG0611	3184.7	4137.38	3273.03	4919.43	1217.7	3223.62	17250.8	21658.9	9857.25	4698.67	14577.9	12355.4
COG0612	74022.1	96086.2	48431.2	63277.7	62648.8	50008.2	55948.2	103370	46366	75535.2	82059.7	62920.4
COG0613	18089.2	24276.8	27117.2	25155.6	32441.4	23805.3	23491.9	38248.7	22040.7	56837.4	25614	35615.7
COG0614	29057.5	63701.7	37259.3	37243.4	47840	33160.1	50572.2	84239.6	43305.9	108324	60433.7	82372.6
COG0615	16209.8	17977.8	12161.2	16828.2	10146.6	12446.2	3676	2111.5	2923.5	2962.25	1258.7	1853
COG0615	16209.8	17977.8	12161.2	16828.2	10146.6	12446.2	3676	2111.5	2923.5	2962.25	1258.7	1853
COG0616	3980.2	12485.7	5835	6689.43	3379.8	5753.32	18257.5	32108.9	10443.2	8582.12	21902.1	18320.9
COG0616	3980.2	12485.7	5835	6689.43	3379.8	5753.32	18257.5	32108.9	10443.2	8582.12	21902.1	18320.9
COG0617	35778.9	55533.8	34230	37362.5	40336.1	31875.5	31758.6	46568.8	26785.8	48715.7	36911.1	39618.6
COG0618	38279.4	47646.7	31101.6	36004.6	37408.8	30516.7	22315.6	42091.8	26478.8	48318.9	33996.6	36684.9
COG0619	101421	138173	86066.9	95697.6	110532	83045.5	36599.8	59534.6	48395.6	120360	57300.5	73371.4
COG0620	26082.5	42170.5	19664.3	22800.5	26660.4	19504	6729.9	5113.67	7224.8	15903.2	9216	4211.75
COG0621	57599.3	52644.2	65530.2	67855.6	66526.8	57225.7	74247.9	128460	70894.4	129795	88286.2	111833
COG0622	50325.9	84497.2	46198.8	42134.7	67298.7	39505.7	34516.3	75161.6	42977.8	83608.7	63296.8	67665
COG0623	12280.2	5911.58	5457.7	7462.43	3433.8	6400.22	18141.8	16584.5	7181.82	3605.59	12795.6	10499.2
COG0624	82440.7	155826	69988.9	70872	106998	59091.3	91487.1	115958	52070	102996	103228	81886.4
COG0625	251.5	32704	2752	638	3222	1699	5888.5	8643.2	822.5	6907.2	6452.75	4572
COG0626	13760	33321.3	11807.7	11785.5	20341.7	10011.7	13831	18226.7	10058.5	26488.1	18536.2	12459.3
COG0627	11285.5	15534.6	16261.1	10934	24266.7	12011	9691	32330.4	11105.8	21011.7	27023.4	23599.2
COG0628	95714.4	136332	79519.2	85439.2	94501.2	74416.9	46103.4	71791.1	47786	126302	57768.3	57083
COG0629	61301.4	75594	51513.4	56662.8	60581.9	48908.8	31233.8	52472.6	33267.2	69508.4	40357.5	47419.8
COG0630	190	25.6	448.4	284.8	220.8	240.8	4663.4	78.54	459.8	2313.14	45.8	50
COG0630	190	25.6	448.4	284.8	220.8	240.8	4663.4	78.54	459.8	2313.14	45.8	50
COG0631	40117.8	51376.2	35593.7	37400.9	44250.2	32991.1	12177.6	20973.3	20848.2	51678.6	19085.2	25746.6
COG0632	39883.9	51711.8	34814.8	38558.8	41675.7	32602.6	26849.4	44309.2	26524.3	47925.5	35531.1	38342
COG0633	120	8214.33	1213	382	742	662	5126.25	3343.43	373	1751.93	2189.75	2182
COG0634	61921.4	67519.2	44447.4	53258.5	48488.2	43713.9	23502.3	43743.4	28502.7	56788.4	35412.3	38599.4
COG0635	32756.7	33293.2	40044.2	40238.2	40242.5	36027.8	58443.9	76978.9	46290.6	85672.4	54365.3	78067.4
COG0636	32069.8	51156.2	29861.1	31471.8	39005.2	28071	17125	24265.9	18639.1	44628.9	21941.1	25623.4
COG0637	96995.9	143705	90799.1	90727.4	110587	79776.6	40500.3	93980.9	55891.7	97404.2	73724.3	109385
COG0638	0	0	0	0	0	6	0	0	0	0	0	0
COG0639	16	4064	105	15	314	16	6	716	26	217	524	38
COG0640	70379	111914	65749.9	69743.9	83791.8	62183	38050.2	51157.3	42369.9	115723	46516.1	49074.5
COG0641	26071.2	30400.4	26478.5	23942.5	31900.4	24650.9	24974.2	54171.7	30354	59977.4	35065.4	45830.9
COG0642	225310	308968	231057	243653	264275	206918	190571	337131	188312	403989	264606	272150
COG0643	2448.5	7455.83	3026.7	4016.05	5197.6	3267	2545.5	3873.47	4522.6	20273.5	2463.75	3609.35
COG0643	2448.5	7455.83	3026.7	4016.05	5197.6	3267	2545.5	3873.47	4522.6	20273.5	2463.75	3609.35
COG0644	582	17087.4	1576.33	1569	2065	945.61	3296.96	3488.06	2278.16	3938.08	2551.48	1093.59
COG0645	0	29	1.6	10	3	0.8	24	0.8	11	31.2	0	0
COG0646	4895	4828.44	6211.6	3744	6212.5	5450.31	1872.46	3607.05	3228.96	9538.02	2082.73	4422.69
COG0647	24858.8	40116.7	20222.1	20344.7	27202.4	17471	5257.25	13742.3	7308.75	13794.1	15876.2	9263.45
COG0648	14044.8	39036.3	19592	17385.4	29918.5	16810.3	15169.5	27705.6	16723.9	38703.3	22730.4	31418.4
COG0649	3096.7	4164.71	2741.2	4543.18	1117.7	2978.12	8962.27	18553.9	7272.42	3947.67	13148.9	11203.4
COG0650	325	8747	688.5	491.5	1397.5	425	1751.5	5478.5	1411.5	3528.25	2942	1778
COG0651	975.5	8790.8	1010.16	2147.5	1919	1030.4	2697.25	6144.25	2978.6	7628.5	3574.25	2356.2
COG0651	975.5	8790.8	1010.16	2147.5	1919	1030.4	2697.25	6144.25	2978.6	7628.5	3574.25	2356.2
COG0652	42820.2	65342.8	40973.9	43974.9	52086.1	35534.7	35908.5	49099.3	33232.7	74909.4	39226.6	44980.9
COG0653	46877.4	80895.2	41843	47428.6	54010.8	40323.7	26431.9	42392.7	27416.3	50357.1	39553.1	34332.9
COG0654	140	16474	1769	330	1294	730.5	915.5	4024.02	355.5	3918.02	2978.75	2730
COG0654	140	16474	1769	330	1294	730.5	915.5	4024.02	355.5	3918.02	2978.75	2730
COG0655	20725.8	26313.2	27718.7	25646.1	32683.8	23842.5	19437.8	40506.7	25883	61572.6	26860.7	42406.4
COG0656	106479	118620	72460.3	82476.6	82455.9	67563.5	23866.7	31265.7	31623.8	44238.2	34391.4	37252.1
COG0657	91904.1	64660.1	64908.7	79522.1	63827.8	65716.9	39723.8	51826.5	40355.4	66024.6	38544.9	41277.5
COG0658	887	53	1631	1554.2	2373.5	966	3187	11205.7	6010.58	5426.67	6376	8770
COG0659	4521.7	9284.44	5322.13	7217.68	5056.7	5186.33	16431.5	27472.3	11957.8	24660.4	17228.8	24884.6
COG0661	20430.8	34437.1	16131.6	14709.9	23590	12776.1	2997.11	5486.2	4386.61	19777	8373.73	13202.8
COG0662	2524.25	2980.62	3629.2	3035.35	2704.2	1840.45	1395	2324.72	713.25	3279.42	1245.25	4908.05
COG0663	5956.25	20002.6	8797.43	8363.33	6654.2	6294.18	13401.9	28811	9168.73	23824.7	19627.1	23054.4
COG0664	84991.4	98618	76255.9	88148.2	88723.8	74370.7	108126	180330	82102.3	151213	129008	142168
COG0665	2651.5	19996.2	3164.58	5200.83	7256	4088.18	7433.38	9102.93	5591.73	32305	5460.65	5814.47
COG0666	441	4092	1100	897	502	1252.5	5288.25	2042.25	246.5	1094.25	1237.25	763.5
COG0667	18163.5	29518.9	25729.8	25282.3	28292.6	20134.5	23102.8	59385.1	20906.6	40708.2	39643.9	46993.4
COG0668	41331.4	61902.4	35138.5	40068.5	41447.7	34201.8	23690.5	42805.7	23224.8	47673.7	37122.2	33488.7
COG0669	39460.9	51495.8	34383.8	38357.8	40662.7	32205.6	26800.4	44227.2	26475.3	47812.5	35507.1	38249
COG0670	39032.4	61326.5	30323.7	33682.2	32393.8	28227.3	15452.6	27760	15169.6	19307	26978.4	14884.9
COG0671	31282.8	62727.2	29042.9	33284.3	33312.1	28982.6	5181.86	7563.33	9356.76	26597.4	10265	5337.99
COG0672	34	4053	929	136	344	283	248	1037	79.33	1037	756	742
COG0673	80530.1	95797.1	81466.2	82552.3	95752.9	71028.6	54088	142376	70281.1	105719	105015	127385
COG0674	32740.7	31215.5	32076.2	36865.2	34834.8	30287.9	54736.1	97032.8	46937.7	86381.7	64247.6	74971
COG0675	49285	80583.6	27660	29664	48074.1	24260.8	12560.3	14177.4	8154.8	10325.5	23616.6	22231.5
COG0676	32	4044	925	136	342	291.5	280.5	1069	98	597	801	818
COG0677	3105	4932.67	2829.1	6039.32	2052.5	3817.33	10683.7	11456	5085.03	11154.9	5703.43	9189.27
COG0678	5	38	10	2	0	21	59	47.67	30	584.67	45	122
COG0679	54382.8	62216.5	50056.2	50432.6	62178	45624.6	47141.9	61145.6	36237.8	78184.9	48227.9	71381.4
COG0680	2724	12833.4	2304.5	2924.5	2289	2258.65	10082.8	6390.75	2346.6	2455.75	3788.5	9337.45
COG0681	40208.9	68577.4	36095	39587.3	54217.4	32217.4	28391.4	51852.5	30499.1	57944.7	46805.1	41426.9
COG0682	40149.9	51805.5	35015.4	38764	41751.7	32755.9	27001.8	46446.8	27009.5	48652.7	36596.3	46677.7
COG0683	15399	19713.2	22034.5	21392.5	24026.5	17500	17476.8	48074.4	23755.5	43623.3	31996.9	38950.6
COG0684	7475	5859.33	2425.5	3933.25	3207	2591.5	1949	7157.18	2361	3766.18	3458.75	4711
COG0685	13128.2	16257.7	18863.8	18420.8	21265.7	16351.6	19203.7	36250.5	21015.2	35662.4	27143.2	34776.4
COG0686	2970.5	1187.38	2444.28	4038.53	1690.6	2754.32	4815.92	7266.17	2835.77	6261.42	3546.37	14511.3
COG0687	33310.5	62036	27754.9	28857.5	36912.4	27268.9	11109.8	31929.5	16301	50857.2	29542	25720.9
COG0688	12921.7	26429.3	19035.5	25908	12630.5	22011.7	21738.6	34016.2	17370.5	14815.1	22908.9	27547.6
COG0689	7515	10468.2	8312.83	8524.05	10260.2	6460.81	11307.2	10901.5	5429.06	20065.5	7705.43	14914
COG0690	36110.7	46179.7	28426	33427.2	33580.3	29614.4	24951.1	40430.6	24135.8	41645.2	33161.4	31754.9
COG0691	39460.9	51495.8	34383.8	38357.8	40662.7	32205.6	26800.4	44227.2	26475.3	47812.5	35507.1	38249
COG0692	39956.4	50434.5	31985.8	37228.1	36346.2	31740.1	23882.8	35912.9	19690.5	37751.2	29518.3	31231.8
COG0693	42167.9	62120	35167.1	40166.9	43085.8	34928.4	28988.5	46397.4	25640.1	48292.7	38453.5	33659.2
COG0694	4229.75	12832.2	6900.25	6008.58	7240	4836.32	2044.67	2990.34	2912.52	9805.09	1779.42	3823.03
COG0695	12114	37066.5	10281.9	8273.3	17061.7	9159.62	3166.67	4611.1	2650.52	13374.4	9554.16	4890.23
COG0696	18195	19443	20702	20242.3	20838.6	18142.9	21738.4	43952.5	23729.4	43620.1	29966.9	38008
COG0697	60519.2	44295.2	58287.3	61945.3	57187	51836.3	59282.6	102350	50442.4	95165.4	72363.2	110280
COG0697	60519.2	44295.2	58287.3	61945.3	57187	51836.3	59282.6	102350	50442.4	95165.4	72363.2	110280
COG0697	60519.2	44295.2	58287.3	61945.3	57187	51836.3	59282.6	102350	50442.4	95165.4	72363.2	110280
COG0698	27343.5	61273	35100.9	30047.6	54474.4	29157.2	25110.6	54937.3	31721.8	58372	47544.8	57960.4
COG0699	0	0	0	0	0	0	0	0	5	90	0	7
COG0700	7469	14836.8	9363.05	9336.3	12264.3	9559.01	14460.4	17187.3	9395.36	29570.9	9179.53	18703.1
COG0701	6431.5	8456.74	5296.45	5729.08	9328.1	4397.88	13159.1	25286.9	10193.7	23038.3	19637.1	19620.2
COG0702	20412	25541	12022.2	15818	10814	12854	869	2654.68	2725.5	2795.93	2405.5	984
COG0702	20412	25541	12022.2	15818	10814	12854	869	2654.68	2725.5	2795.93	2405.5	984
COG0703	20952	28570.4	28226.5	27586.6	27112.5	25874.9	30073.8	44848.9	29335.4	54290.5	30106.4	39668.5
COG0704	39127.2	54254.6	33948.1	34734.6	41844	31398.3	14740.8	37508	19859	43901.7	31719.4	34528.1
COG0705	33299.7	48793.3	27672.3	31463.2	33356.4	27576.5	19447.5	43191.2	19423.9	26545.7	34363.1	26465.7
COG0706	47224.4	74421.4	32601.1	40361.2	43646.4	32569.2	16848.5	26117.7	14686.9	15868.2	27308.3	23915
COG0707	48821.9	62997.3	38668.2	43874.9	48634.7	36913.1	33206.7	52879.4	32453.9	80630.8	39546.9	50318.3
COG0708	51365.9	61805.8	42570.4	49196.5	44820.7	41263.1	32974.9	47919.4	29672.5	49892.1	37456.1	39487
COG0709	11539.5	13300.8	11437.9	10826.9	13712.4	10260.1	9239.86	21358.1	12029.4	25962	14909	22572
COG0710	12034.8	16004.9	11564.2	10668.9	11767.5	9807.15	7395.4	6602.5	5502.88	15624.4	4737.25	5399.9
COG0711	39758.9	51756.8	35536.2	36965.5	43283.1	32261	27010.4	47469.7	27814.3	48852.1	38577.1	41988.1
COG0712	38215.4	50574.3	32285.7	34263	38002.1	29914	24723.4	39798.2	23684.8	42074.1	32875.1	35682.1
COG0713	3096.7	4160.71	2781.2	4588.18	1122.7	3004.12	10069.3	19908.9	7561.42	3983.67	13569.9	11562.4
COG0714	25179.4	26329.5	31487.3	29795.2	32282.3	27273.9	27139.4	56402.9	29669.6	50593.7	41013.8	39516.2
COG0715	25915.7	47481.2	29411.5	31054	39329.8	27206.2	36174	42663.1	30086.2	85961.8	31029.7	40321.8
COG0716	55357.4	64966.8	47581.1	51206.1	54789.7	44674	37945.5	89951.8	44368.6	59980.5	71691.9	70905.7
COG0717	6055.5	4705.83	4929.73	5209.8	5579.1	3161.6	581.25	1578.22	1863.83	3779.52	1161.5	1350.9
COG0718	33243.5	46752.6	26432.6	30001.6	34697	27096.1	15960.6	24152.8	18532.7	42358	22042.7	27036
COG0719	41930.7	77778.4	37432	40435.4	46407.1	34027.7	26782.8	46717	26054.5	29836.1	41245.6	41735.6
COG0720	3899	4202.71	3516.1	5971.53	2374.5	3536.82	11697.2	30035.8	10235.9	10012	19144.7	20866.8
COG0721	31588.2	42597.4	28445.5	30493.3	35335.2	26793.8	14730	19101.3	15405.7	26711.2	17490.7	21824.8
COG0722	11224.2	20907.6	18830.7	15147	18645.9	13111.8	13894.1	11814	7043.38	20676.5	8310.75	9299.75
COG0723	461	296.33	501.33	225.5	1017	669.5	115	207.67	101.5	717.67	156.25	425.5
COG0725	5124.5	10753.6	8149.73	8444.85	8661.9	7258.61	18199.4	21981	10918.9	28385.4	14957.3	23289.5
COG0726	41378.9	74675.8	46635.1	45500	56846.1	42958.7	35931.1	61696	41981.7	143069	40060.9	61665.5
COG0727	516	3726.68	790.4	455.55	1562.3	569.8	400.9	626.2	257.8	8446.8	796.8	967.75
COG0728	10954.5	18215.3	8620.28	9089.8	10906.6	7504.5	8875.75	8817.97	2814.6	34106.3	6662	7257.35
COG0729	27	4055	556	86	327	64	442	2276.67	276	1082.67	1407	1416
COG0730	30749	47716.4	28913.6	29261.6	37331.7	27536.2	32556.4	47702.6	26770.2	53406.7	36711.1	56671
COG0731	3499	107.86	3240.5	4909.95	1620.5	3870.56	12546.2	24530.3	4960.71	1532.65	16066.7	11315.9
COG0732	36220.4	16208.3	23503.3	27111.2	25361.4	19789.3	26880.1	42611.7	25906.9	44991.3	32508.5	48188.2
COG0733	30406.9	27611.7	42983.3	38788.9	40221.2	36791	45872.5	67025.7	39356.8	79579.2	47911.2	62934
COG0735	64503.6	94759.8	48996.6	54133.9	73209.1	46911	55920	98583.7	54605.2	93467.9	83390.2	82619.6
COG0736	28259	44748	20820.1	23541.5	30316.1	19322.7	12862	18855.8	11719.9	26197.5	18118.4	21752.6
COG0737	35029.7	38883.5	24617.4	32859.9	22692.1	27994.3	14417.1	36554.7	19361.9	26006.4	25506.4	29925.1
COG0738	35114.1	24309.7	28414.6	29512.6	21815.7	23057.2	49922.5	106126	38363	37421.2	76187.4	83515.9
COG0739	13742.2	22487.8	20573.7	19569.1	22512.8	15317.7	31098.1	57377.9	26460.9	55195.4	41688.1	51360.9
COG0740	59820.2	71034.1	54159.9	56993.1	64258.8	51046.6	36762.4	70581.5	44483.7	103162	55093.9	60118.6
COG0740	59820.2	71034.1	54159.9	56993.1	64258.8	51046.6	36762.4	70581.5	44483.7	103162	55093.9	60118.6
COG0741	81	12798	853	158	1188	359	611	3925.01	377.5	5163.01	2626.25	1658
COG0742	39460.9	51497.8	34383.8	38357.8	40662.7	32205.6	26800.4	44227.2	26475.3	47812.5	35507.1	38249
COG0743	20263.5	20074.8	24174.4	24627.8	25321.1	20347.1	26493.4	44082.2	24068.8	46760.7	30086.9	38251
COG0744	56384.2	92411	44764.3	52321.6	59505.5	43084.1	10934	21283.3	19157.7	45337.3	25516.8	23433.9
COG0745	290634	401106	263560	277709	327784	240731	155403	297219	179473	418105	249562	270653
COG0745	290634	401106	263560	277709	327784	240731	155403	297219	179473	418105	249562	270653
COG0746	1286	7094.2	2330.73	2294.55	2807.6	1649.31	11902.2	3890.8	3959.06	6719.67	3378.73	3645.04
COG0747	62379.2	159379	76369.5	76189.1	107514	69514.8	42927.4	78902.2	40612.7	87985.9	76610	74256.5
COG0748	0	24	26	6.5	0	13	10	12	5	104	46	142.5
COG0749	39486.9	52131.8	34393.8	38424.8	41192.2	32380.1	27264.9	44436.2	26556.3	49271	35517.1	38274
COG0750	37930.2	51121	30678.8	35336.1	37224.4	29940.7	17170	38477.6	20754.4	43627.2	31879.4	33312
COG0751	25387.5	40473.1	15460	19071.2	20720.6	16291.9	11282.2	13572.4	7922.43	13742.2	14192.2	16185
COG0752	25387.5	40473.1	15460	19071.2	20720.6	16291.9	11286.2	13572.4	7922.43	13801.2	14192.2	16193
COG0753	534.5	4908	1015.63	537.75	1861.5	1023.8	1583.75	8786.92	1305.25	2609.92	7360.5	1640
COG0754	85	12138	747.6	217.5	968	169	871	9708.8	767	298.2	8968	1260.5
COG0755	3166.7	4169.05	2486.03	4785.1	1198.7	3191.95	14541.9	21368.1	7767.25	3825.42	14274	11549
COG0756	39505.9	51449.5	34474.2	38489.8	40698.7	32435.6	26810.4	44248.2	26493.3	47873.5	35519.1	38365
COG0757	7710.2	3515.66	11658.3	12754.9	12684.2	9785.93	23453.2	37200.4	18179.9	29895.3	25545.1	32557.1
COG0758	35854.7	48949.6	28508.6	33430.8	33409.8	29261.9	21214.6	42802.2	25267.5	41104.9	34759.1	36188.9
COG0758	35854.7	48949.6	28508.6	33430.8	33409.8	29261.9	21214.6	42802.2	25267.5	41104.9	34759.1	36188.9
COG0759	32295.2	42178.1	27284.2	30371.5	34204.2	26822.6	23443.9	41743.7	24077	37821.7	34025.1	35607.5
COG0760	32301.2	51895.9	18060.1	23230.7	25409.5	20018.9	17380.7	25489.2	11931.6	28370.9	21979.5	15355.6
COG0761	18574	19886.8	20921.8	20447.5	20419	17639.1	21069.4	35250.2	15788.3	31743.6	23817.4	31579.4
COG0761	18574	19886.8	20921.8	20447.5	20419	17639.1	21069.4	35250.2	15788.3	31743.6	23817.4	31579.4
COG0762	1131	5198.5	2164.2	1708	2641.1	1503	4949	2542	535	944.5	1917.7	2469
COG0763	3377.2	4134.58	4393.2	4644.93	1924.7	4304.72	20419.8	32116.2	12675.6	6244.75	21433.9	25316.2
COG0764	32165.5	42239.2	22794.2	21784.6	31915.6	21554.3	16011.1	25761.8	18218.2	43563.2	22913.9	27135
COG0765	176182	248276	134279	160370	170736	129051	56827.1	75373.3	64798.6	132981	80630.1	78865
COG0766	53607.9	78886.5	45393.9	47268	61323.3	42356.7	30881.3	53391.6	35316.4	69723.1	47234	46555.8
COG0767	2943.2	4181.24	3323.2	3974.93	1197.7	2954.72	23018.8	27635.4	11646.1	6410.42	17401.6	22401.2
COG0768	83810.9	119937	83363.7	86189.5	98545.3	77669.7	60173.9	103675	64958.7	129029	81607.7	97395
COG0769	67187.2	93486.8	57273.9	65396.1	72322.7	53894.1	30747.9	48068.3	33613.8	67009.5	43282.3	42795.6
COG0770	39883.9	51705.5	34814.8	38558.8	41675.7	32602.6	26849.4	44309.2	26524.3	47925.5	35531.1	38342
COG0771	39883.9	51705.5	34814.8	38558.8	41675.7	32602.6	26849.4	44296.2	26524.3	47847.5	35531.1	38328
COG0772	85199.7	115084	82702.5	89200.5	98802.8	78320.8	50840	83443.3	58297.9	124546	68578.2	84775.1
COG0773	39562.9	55553.5	35079.8	38713.1	41076.7	32669.2	31815.8	46507.6	26828.4	49000.4	37000.3	39684.3
COG0774	3377.2	4134.58	4393.2	4644.93	1924.7	4304.72	20419.8	32116.2	12675.6	6244.75	21433.9	25316.2
COG0775	39970.9	55852	33876.1	36486.2	41119	31454.5	25157.2	48263.2	24216.5	42528.7	38749.8	32368.8
COG0776	58688.5	70023.9	52097.2	59439.3	51562.6	48038.3	95895.6	161696	66147.7	69729.4	114850	116955
COG0777	18651	32678.6	14276	14631.6	24928.5	13415.1	10863.4	16808.5	11430.4	33897.5	17684.5	14337.5
COG0778	112357	154351	102472	117416	117437	100615	106678	183461	89245.6	161952	132601	133472
COG0779	38778.4	51320	31997.8	36439.3	38436.2	31183.1	26728.9	44309.2	26379.3	46114.5	35495.1	38338
COG0780	3092.2	747.25	3310.3	4044.6	1886.7	3034.05	18833.6	25407.7	12621	9760.87	16086.5	20955.3
COG0781	37544.8	51807.6	33070.6	35294.3	41138	30467.9	17063.4	24990.2	18673.4	45234	22513.7	26694.3
COG0782	64733.2	76727.1	51372.3	58867	54578.7	50659	36658.1	48241.2	36675.4	64058.6	38565.6	44453.3
COG0783	21788	36945.8	16078	17911.1	21496.1	15984.6	5834.84	17546.7	6917.42	9014.92	14630.8	10964.2
COG0784	2719	1524.33	3024	2173.86	5676	2689.34	1991.34	3989.17	1277.59	2244.67	1778.34	5438.66
COG0785	7274.5	5272.76	5947.21	7177.6	6946.4	5397.61	5291.86	16029.1	7265.94	25271.5	11290	12633.5
COG0786	2223	13008.5	6745.73	4007.3	5319.6	6326.6	19708.2	17305.5	7099.5	26993.1	14142.5	11898.4
COG0787	44613.9	59688.1	37797.9	42128.8	45136.2	35380.9	29778.1	51073.8	29132.7	56393.1	40901.6	42619.4
COG0788	2416	4104.25	1982.5	2606.7	873.5	2171.75	4153	4722.84	1125.5	1176.84	2359.75	5902.25
COG0789	87741.2	158020	107789	101816	137765	95925.8	73576.6	137395	79455.7	217837	96386.6	144119
COG0790	8566.5	16547.8	6470.2	6356.55	8766.7	5072.95	16484.2	25767	8870.49	23954.5	16998.2	13013.5
COG0791	69949.8	78231	37823.4	47156.3	47515.9	37345.9	13843.9	20678.1	18451.4	66835.5	16584.5	22574.5
COG0792	16982.2	14356.3	20047.6	21281.8	19528.6	18071.3	20684.1	40815.9	22762.5	40241	28593.4	35434.2
COG0793	26858.3	47716.8	32200.7	36186.7	33541.1	31090.1	49775.3	102505	43465.4	50499.7	77955	66694.4
COG0794	6033.95	11064.1	8287.2	7512.18	4801.2	6077.97	21630	33997.4	13391.4	9913.92	22486.9	26803.4
COG0795	6346.2	16317.8	7504.7	8002.68	4294.2	7715.97	29369.8	40673.5	14202.1	7914.84	28046.9	30138.4
COG0796	40035.9	51703.5	35160.8	38711.8	42283.7	32863.6	28161.6	48906.9	26886.3	47224.7	39536.3	41377
COG0797	93	4073	727	300.5	414	225	4931.5	2342	294	752	1483	1569.5
COG0798	413	3700.84	1285.43	1737.95	858	800.7	5455.75	6206.39	2479.85	11803.8	2962.25	3663.45
COG0799	39345.9	51032.2	33589.4	37621.8	40310.7	31116.3	24391.9	39515.3	25360.8	46177.1	31488.9	35229.3
COG0800	15246.7	19709.3	19805.5	19741.4	16975.7	15695.9	17104	31964.8	15977.2	32567	23166.9	32052
COG0801	19304.4	13576.2	17396.6	16665.6	14275.5	15730.6	28386.6	37569.7	21607.9	28640.9	26719	32417.3
COG0802	39880.9	51685.8	34795.8	38552.3	41675.7	32594.1	26847.4	44297.2	26524.3	47911.5	35505.6	38268
COG0803	37890.2	48496	34850.7	42873.3	38866.3	35383.8	20982.9	39320.3	25801	43274	33236.6	33421.7
COG0804	451	19626.7	1760.6	287.83	10336	1112.17	540.92	423.22	173.67	1938.12	4747.42	309.33
COG0805	3876.5	5283.55	4465.83	5707.03	2846	3894.82	13866.4	22295.9	6590.02	4985.92	14307.4	19092.8
COG0806	39863.4	51697.5	34790.8	38546.8	41654.2	32583.6	26845.4	44309.2	26510.8	47900.5	35531.1	38339
COG0807	46.5	5117.62	755	161	482	430.81	292.71	1162.3	138.29	3495.57	872.73	1349.69
COG0809	19188.9	36446.1	21437.5	23195.5	29723.4	21460.5	35288.2	63041.7	31515.8	45020.2	48026.5	48290.4
COG0810	6004.2	4199.5	6704.2	8117.86	3203.2	6819.64	26150.2	51482.1	14775.5	7728.93	35770.8	39471.3
COG0811	6909.4	8381.48	9616.4	10024.1	3975.4	9358.11	47188.2	75925.2	27604	14406.8	52176.7	64352.2
COG0812	42528.7	55409.8	37201.1	40694.8	43056.2	34034.3	27787.6	44787.4	26927.8	49848.2	35982.6	39928.2
COG0813	18044.8	40922.4	17923.3	14124.8	27020.6	13409.1	7075.71	17586.9	11621.7	32878.1	17975.9	22814.2
COG0814	161	32284	1339.32	127	2528	83	2471.5	5727	3370	142	4365.5	503.5
COG0815	395	4120.33	775.33	1363	517	652	5016.25	2433.92	347.5	1177.92	1492	1642.5
COG0816	39883.9	51717.8	34849.8	38572.8	41692.7	32614.6	28180.4	50122.7	28368.6	50597.5	38370.1	48206
COG0817	11298.7	9428.13	12568.5	14785.2	12972.7	10599.6	22659.3	37390.4	18450.8	28471.4	26162.9	31753.6
COG0818	23103.2	35658.7	17767.2	17773.8	27044.7	15575.3	14485.2	25425.6	9749.81	27773.8	25444.4	19412.5
COG0819	1186	4051.16	3043.6	2334.75	4182	1845.61	949.71	1672.93	667.46	7167.35	813.48	1069.94
COG0820	20129	19928.8	24105	24837.6	25121.5	20322.9	31213.8	45418.4	24675.6	47860.5	31229.9	38840
COG0821	17535.5	20043.6	22274.4	21558	24661.6	18044.2	21550.5	26884.5	20515.6	45819.2	19092.7	31093.9
COG0822	40986.4	58046	44936.9	44909.6	52626.1	40470.2	30791.7	56347.9	36024.6	71321.9	43867.6	57957.8
COG0823	98	4084	725	310.5	421	438	4949.75	2382.42	317.5	1228.92	1499.5	1647.5
COG0824	12698.4	14462.2	13874.7	18010	11715	15310.5	37874.1	59702.9	27707.1	30725.5	39215.8	42068.9
COG0825	21603.5	36086	17635.2	15223.8	27810.2	16655.3	11761.2	18602.5	12827.6	36766.4	18955.9	15916
COG0826	41418.2	55217.7	49151.8	48316.1	52474.7	40249.2	51227.7	93832.1	49525.6	102334	63915.5	86058.4
COG0827	19614.5	31642	10659.5	13920.5	16354.6	12214	319	239	2439.5	1106.75	5453.7	94.5
COG0828	22984	29108.2	22704.8	27757.5	20646	22983.7	23451.4	35936.4	21394.8	39866	22395.7	30627.9
COG0829	451	19632.7	1759	287.83	10336	1112.17	540.92	422.42	173.67	1934.92	4747.42	309.33
COG0830	451	19632.7	1759	287.83	10336	1112.17	540.92	422.42	173.67	1934.92	4747.42	309.33
COG0831	28	19415.7	1329.6	86.83	9323	715.17	491.92	341.22	124.67	1825.12	4723.42	169.83
COG0832	451	19617.7	1741.6	281.33	10336	1103.67	538.92	411.22	173.67	1931.12	4721.92	231.33
COG0833	33323	59821.1	16869.8	18564.2	29490	17319.6	3752.46	5824.08	6774.79	12917.6	13211.2	9942.94
COG0834	130152	186493	111193	122115	132442	98107.7	74129.9	100489	59082.2	127848	83403.7	90925.7
COG0834	130152	186493	111193	122115	132442	98107.7	74129.9	100489	59082.2	127848	83403.7	90925.7
COG0835	3984	10317.3	6827.2	7061.3	8673.1	5647.9	5939.75	8051.32	9220.7	41010.7	5043	9541.8
COG0835	3984	10317.3	6827.2	7061.3	8673.1	5647.9	5939.75	8051.32	9220.7	41010.7	5043	9541.8
COG0836	4862.9	6214.49	6944.8	8441.86	5683.9	5340.9	18716.2	40300.3	16971.7	16851.2	27099	23074.5
COG0837	27	4074	551	84	324	76	278	1096.67	86	742.67	796	829
COG0838	3096.7	4149.71	2781.2	4588.18	1122.7	3004.12	10069.3	19908.9	7561.42	3983.67	13569.9	11562.4
COG0839	3096.7	4153.71	2781.2	4588.18	1122.7	3004.12	10069.3	19908.9	7561.42	3983.67	13569.9	11562.4
COG0840	13626.5	33977.4	21624	19878.6	24649.7	16543.2	17063.2	27009.8	29321.5	125140	16148.5	26687.3
COG0840	13626.5	33977.4	21624	19878.6	24649.7	16543.2	17063.2	27009.8	29321.5	125140	16148.5	26687.3
COG0841	19685.2	29219.4	23996.4	26671.5	14016.7	22057.8	72243.8	164419	42699	45198.3	118272	94789.6
COG0842	17821.1	36556.6	16842.2	22652.4	20885.7	17167.7	58065.8	74317.2	30990.6	21218.5	53410.9	42975
COG0843	332	4211.66	635.33	1153	415	349.5	397.25	1114.43	128	1775.93	855.25	972
COG0845	38193.3	59647.3	43587.1	47244.9	36165.8	41537	111055	219011	72617.9	69317.9	157963	148694
COG0846	50577.4	42623.8	46535.6	49344.8	47187.8	44236.2	23566.4	50610.4	33164.9	62689.9	36776.3	38553.4
COG0847	31740.5	43489.4	18277.9	20707.3	20376.5	16612.2	14809.1	26036.3	10901.2	9124.77	22555.9	13152.8
COG0848	3996.4	8407.56	8961.4	7616.69	3316.9	7487.86	45071.2	73906.4	25695.2	15388.3	51862.4	68732.4
COG0849	26458	41381.2	19089.6	22361.9	23812.3	18812.7	19069.5	29322.8	14486.1	19750.7	25192.8	18740.8
COG0850	3776	30081.8	7694.3	5509.05	15523.8	8335.81	4677.11	11682.3	6501.36	20365.4	13144.8	15824.6
COG0851	4620	12092.2	7423.9	5320.75	7442	7419.21	5103.71	12291.1	6486.06	21323.6	8378.23	16584.1
COG0852	318.5	80.13	197.5	1192	127	326.4	284.5	240.17	406.6	2032.92	202	374.7
COG0853	4361.7	5066.98	4778.2	7992.73	3425	5788.92	12387.7	26619.2	12368.7	15796.5	17117.2	21555.9
COG0854	2757	4123.58	2535	3221.2	998.5	2623.25	6447.5	21029.7	4111.25	1945.42	12905	9143.25
COG0855	30733.2	14257.3	23613.6	24595.2	22316.7	18988.4	18594.2	32370.6	16908.3	28069.2	21908.8	29259.7
COG0857	0	6	0	0	0	4	0	0	0	0	0	0
COG0858	39883.9	51722.2	34814.8	38556.8	41675.7	32602.6	26827.4	44309.2	26524.3	47918.5	35531.1	38342
COG0859	6109.2	16364.2	13047.2	9369.46	7148.7	11001.9	42309.2	63600.4	23656.2	14584.5	42916.5	55922
COG0860	50906.7	98738.8	59869.3	53181.6	74294.1	51991.6	51174.4	94792.9	53711.4	167071	66275.4	88841.5
COG0861	21423.7	49010.9	15868.4	18345.4	21288.2	14940.2	19941.1	11039.3	10851.3	9440.54	12806	22766.8
COG0863	15424.7	33168.4	16103.4	14087.1	22671.5	13436.8	14026	43770.8	19781.3	30727.7	38348	40897.8
COG0864	804	5158.83	1724.5	720.75	2049.5	1166	4885.75	2659.75	800	527.25	1708.25	1803
COG1001	14267.8	17369.4	15398.9	13220.9	17349.7	14137.2	7336.18	19068	9088.58	28195.7	13925.2	15508.7
COG1002	0	2	49	8	12	10.5	104	2091.67	390	118.67	1026.5	8337.5
COG1003	3547	5835.88	2718.83	4881.53	1887	3358.62	6875.92	22484.9	5193.52	12304.9	13474.4	17416.8
COG1004	13580.7	52306.6	17255.9	15284.2	32918.7	14786.2	20110	47214.5	18064.9	28239.6	43708.7	37196.6
COG1005	3096.7	4154.71	2781.2	4588.18	1122.7	3004.12	10069.3	19908.9	7561.42	3983.67	13569.9	11562.4
COG1006	137	647	99.66	216	609	298	652.25	350.42	380	2121.92	174.25	201
COG1007	3096.7	4154.71	2781.2	4588.18	1122.7	3004.12	10069.3	19908.9	7561.42	3983.67	13569.9	11562.4
COG1008	3098.7	4178.04	2781.2	4588.18	1122.7	3004.12	10054.3	19908.9	7561.42	3983.67	13569.9	11562.4
COG1009	3857.7	5301.21	4345.86	5242.18	2924.7	4125.62	11316	23943.8	8992.92	6973.09	15647.6	14473.4
COG1009	3857.7	5301.21	4345.86	5242.18	2924.7	4125.62	11316	23943.8	8992.92	6973.09	15647.6	14473.4
COG1010	11257	8695.76	11520.3	11958.9	11027.4	11971.3	9952.03	17975.2	13089	29860.2	11593.2	19701.9
COG1011	64326.6	88949.6	66499.7	74863.6	74462.7	60197	51478.3	90081.1	50528.7	76406.6	73344.4	67206
COG1012	32769.8	75975.8	37627.2	41103.6	37722.4	35923.5	27144	37118.8	23485.1	66365.1	27506.1	27417.1
COG1013	12585.7	7534.84	8958.7	13041.2	9625.1	9523.15	26790.9	47838.2	19637.9	32653.9	32175.3	35085.4
COG1014	16602.2	15047.6	16401.7	20595.2	17844.1	16854.7	26571.7	55519.8	28397.1	54572.5	36537.3	41653.3
COG1015	32578.8	46280.5	23760.3	20543.8	31730.4	18313.8	10693.1	23466.4	14832.1	39713.1	21303.7	26028.1
COG1017	99	684.32	588.8	325.5	590	353.31	5398.21	2930.17	418.46	2200.99	1476.98	1894.69
COG1018	4072	20991.3	2465.93	2041	3054	1849.81	10627.7	8095.3	896.46	4751.27	5177.98	3569.69
COG1020	4771.5	9642	2236.8	1918.8	4077.1	1759.6	545.5	1644.67	1574	8272.57	1146.5	680.9
COG1021	33	8072	210	26	628	10	2.25	1413.75	38	46.25	1050.25	34
COG1022	14967.6	2797.75	23453.4	26100.1	20335.1	19619.3	48349.7	67304.2	26481.9	24741.8	48398.8	40623.4
COG1023	23	68.33	31	4	3.6	20	14	0	29	147	10.2	54
COG1024	5785.25	27535.2	9299.23	10878.9	11623.6	9223.54	14505.3	20053.7	11817.4	35637.3	13525.1	19036.1
COG1025	22	4035	541	82	324	39	218	1034	58	149	751	703
COG1026	6686	5762.71	9283.5	8024.1	8507.4	8751.71	6271.61	10910.5	8854.09	14208.1	6427.53	15312.1
COG1027	2581.2	4509.59	6915.43	6155.23	5442.8	4997.97	56534.5	17021.2	8963.75	8049.85	11577.1	22533
COG1028	141922	192701	130223	134935	165939	120190	101381	215593	119776	243155	164188	200048
COG1028	141922	192701	130223	134935	165939	120190	101381	215593	119776	243155	164188	200048
COG1028	141922	192701	130223	134935	165939	120190	101381	215593	119776	243155	164188	200048
COG1029	0	6.33	0	0	0	0	0	0	0	1	0	0
COG1030	2327	71.58	1021	2245.83	521.5	1697.92	2285.42	751.59	1783.17	305.84	412.17	300.08
COG1032	29213.2	32431.2	39556.3	37518.8	41786.6	37835.5	39545.3	76888.2	48608.4	98812.1	53165	79746.4
COG1033	10061.8	10849.2	13965.4	13580.1	14936.3	12063.2	5505.57	10753	10319.2	27423	8121.72	10612.3
COG1034	27	4068	612	98.5	324	79	282.25	1239.92	93	806.92	873.25	1094.5
COG1035	797	276	1665.8	1736.2	994.1	1850.1	2151.5	5828	1939.5	1801.9	2844	13317.4
COG1036	0	0	8	10	0	0	0	0	5	23	0	0
COG1038	5097.5	23818.4	4639.93	4538.55	14221.7	5242.1	3685	1557.3	4483.33	12655.4	5802.2	1349.65
COG1039	2903.25	5995.5	3818.45	3082	5523.6	1899.75	1047.25	2279.75	2239.75	6228.75	1337.2	2178.25
COG1040	39419.9	51398.8	34238.8	38166.8	39792.7	32061.6	22244.4	42842.2	26093.3	46946.5	34930.1	36581
COG1041	23	601	11.6	48	551	154	510	193.8	35	1182.2	10	0
COG1042	639	4344.33	1231.5	1003.28	1516	949.17	11100.7	7230.34	1741.42	1533.34	3676.17	6236.33
COG1043	6134.4	4160.16	6463.4	8009.36	2592.4	6772.44	30138.8	51301.2	20112.5	8010.25	34385.2	35888.9
COG1044	3384.2	4134.58	4393.2	4661.93	1924.7	4325.72	20456.8	32116.2	12691.6	6307.75	21449.9	25340.2
COG1045	18907.7	24767	22288.5	23316.8	25570.4	18662.7	27964.1	36920.5	25495.9	46557.6	27296.9	37592.2
COG1047	5200.2	9513.25	7157.7	7380.93	5047.7	7171.72	17138	27351	10266.8	9206	19666.9	16738.7
COG1048	16456	22385.3	20598.3	20585.7	22777.2	16256	14040.8	27450.1	19259.3	36507.3	21949	30628.7
COG1049	23	4046	612	104.5	328	271	275.75	1217.92	112.5	688.92	857.5	1109.5
COG1051	89272.2	145265	78339.1	87705.4	101380	71055.1	48130	79255.6	47966.6	116896	69995.8	61703.5
COG1052	87545.9	70415	55047.5	60927.9	59418	53404.8	39355.6	76899.9	41980.5	63832	55074.2	52241.7
COG1052	87545.9	70415	55047.5	60927.9	59418	53404.8	39355.6	76899.9	41980.5	63832	55074.2	52241.7
COG1052	87545.9	70415	55047.5	60927.9	59418	53404.8	39355.6	76899.9	41980.5	63832	55074.2	52241.7
COG1053	49950.7	63169.8	38160.4	46162.4	42635.3	38449.8	66279.7	55713.4	25287	29332.3	43143.3	42824.8
COG1054	23.5	4115	176.53	58	903.6	167.5	105.25	868.42	96	1035.92	1014.45	213
COG1055	22001.4	25859.2	23525.2	28131.4	23258.9	24016.8	27665.1	48421.1	32143.6	48321.6	31228.6	54107.4
COG1056	109	40	155	223	174	541	45.25	163.75	127.5	688.25	88.5	226
COG1057	39910.9	51708.8	34830.8	38580.8	41781.7	32642.6	26960.1	44359.8	26694.3	47727.6	35607.8	38306
COG1058	22408.5	15129.7	14748	16313.1	16881.7	13462.7	12865.9	24737.2	14596.8	33202	16213.1	25683.6
COG1059	515	13	1190	857	810	1322	1927	4594	1041	493	4018	3053
COG1060	18357.2	17486.4	16763.2	17826.6	14625.7	16770.6	27804.5	61993.1	26554.4	44459.5	42035.8	70798.5
COG1060	18357.2	17486.4	16763.2	17826.6	14625.7	16770.6	27804.5	61993.1	26554.4	44459.5	42035.8	70798.5
COG1061	32155	63385.8	26932.1	28638.2	44833.8	24483.2	15443.9	40759.2	22396.9	44046.1	39190.9	38661.8
COG1061	32155	63385.8	26932.1	28638.2	44833.8	24483.2	15443.9	40759.2	22396.9	44046.1	39190.9	38661.8
COG1062	331	5148	382.33	1051	1336	1633.5	94.75	754.76	207.5	884.76	671.5	228
COG1063	56435.2	97456.6	51502.2	51848.4	67307.6	48035.8	19529.3	57128	31346.9	78841.3	44412.6	52884.8
COG1063	56435.2	97456.6	51502.2	51848.4	67307.6	48035.8	19529.3	57128	31346.9	78841.3	44412.6	52884.8
COG1064	19106	13686.7	5954.66	6781.5	4201	4713	241	2451.84	1486.25	2493.84	2218.5	545.5
COG1066	35952.2	45467.5	29638.6	34057.8	35500.2	29731.8	25764.1	42655.9	25405	44978.7	34637.6	35393.7
COG1067	264	8731.18	871.6	802.75	3180.5	1208.23	2878.63	4219.89	3030.41	11489.5	2188.19	9215.22
COG1069	351	4052.33	867.2	314.2	531.4	225.4	511	1858	493	1898.6	1019	1573.6
COG1070	62699.1	82825	58267.6	60142.8	61720.5	55257.8	42385.3	76185.1	50768.5	77197.4	59456	86870
COG1071	9773.5	20687.5	4464.5	4099.8	12002.7	4335.3	441.25	434.1	1468.6	3008.25	5532.45	363.6
COG1072	19668.5	39731	11287.8	14011	16992.6	12294	564.5	1966	2542.5	1268.75	6713.2	844
COG1073	40299.4	96555.1	31166.8	31246.9	51657.4	28605.5	21801.8	40142.8	18432.2	28461	42429.8	36106.9
COG1074	38339.4	51107.3	31561.5	36236.3	37423.2	30770.6	26680.4	44227.2	26328.3	45909.2	35471.1	38198.5
COG1075	121	45	628.43	324.5	168	603	197.75	1183.05	798.5	819.45	370.25	1690.5
COG1076	115	8088	1216	374	734	450	5142.25	3312.75	377.5	1244.25	2185.5	2152
COG1077	71521.7	94716.3	57235.8	63722.3	68139.3	55983.3	37547	62622.1	41194.7	84315.3	53585.4	59383
COG1078	22564.2	36888.3	14804.7	17432.7	20915.1	14399.8	3198.75	5240.75	4231	7723.5	7558.2	6897.25
COG1079	17144.5	13503.1	14479.8	17369.6	22103.7	14972.8	12790.3	17409.3	12454.2	33925.4	12417.5	18611.1
COG1080	48992.8	63482.1	38915.1	38078.3	45719	33926	19395.9	35235.8	22128	47939.2	31717	35125.1
COG1082	38212.8	60219.6	39614.7	34617.3	54310.4	34446.5	24307.7	57388.3	36464.7	77074.6	40657.5	51923.9
COG1083	1106	404	3059.05	1895.88	2904.1	1412.27	1690.67	7291.25	3516.67	6632.15	5168.17	10310.2
COG1085	5321	26820.6	6461.33	3823.75	14174	3158	6016.5	4389.5	4086.33	11929	7012	10404.2
COG1086	13573.5	14692.5	15243.2	14331	15789.6	13245.2	14740.9	21491	15686.8	34989.1	12840.6	19978.5
COG1086	13573.5	14692.5	15243.2	14331	15789.6	13245.2	14740.9	21491	15686.8	34989.1	12840.6	19978.5
COG1087	42384.7	55253	39086.5	41532.5	44933.7	34491.5	32889.8	53400	30674.1	51740.5	42257.6	43456.6
COG1088	37192.4	46771.4	34120.4	34052.1	37687.2	30447.2	27645.3	42495.9	22380.3	34998.8	34394.3	35834.1
COG1089	2957.2	4146.91	2524.2	3998.8	1359.7	2706.05	10164.9	20294.5	9398.9	6974	13839.7	11262.9
COG1090	45	4118.33	631	236.53	328	375.17	562.92	1698.25	579.42	616	1211.17	1078.33
COG1091	30984.2	26870.9	34594.9	34879.7	32389.7	28084.8	26545.9	48286.2	25543.7	40142.1	35246.6	35175.5
COG1092	10417.7	13379.3	13611.4	13471.4	16243.8	12532.5	21845.5	42085.1	19962.6	30265.7	28611	35884.1
COG1098	25250	64638.4	21008.3	25240.2	37028.2	23478.2	6682.46	12904.1	13804.9	20989.6	18142.1	16397.9
COG1099	0	6.33	0	0	0	0	0	0	0	0	0	0
COG1100	0	14	0	0	0	6	0	0	0	0	0	0
COG1101	34937	50224.4	32721	33007.6	43217.6	29463.9	18200.4	27149	19832.6	45343.7	25378	24566.4
COG1102	30470.4	22003	40928.2	37850.9	37780.3	35237.9	26494.2	60771	40532.8	68127.4	41155.8	99367.6
COG1104	64310.2	92360.5	52073.8	60285.5	67787.8	52300.9	19953.1	34098.2	30832.7	79343.5	35030.8	30291.6
COG1105	35644.8	79944.1	40015.6	46210.7	46490.4	40740.1	12550.3	27904.7	20899.8	45899.4	24355	37641.8
COG1106	11455.2	32861.4	16798.5	17155.3	19927.8	16898.8	16780.8	31710.3	15127.7	17425.6	30301	14695.7
COG1108	33430.7	42803.5	25957.6	33494.8	33121.2	26444.1	20405.6	40351.3	24687	42946.1	33845.6	33579.7
COG1109	87871.9	109520	75034.5	84365.9	89424.1	72158.2	54919	98873.1	60273.6	116334	78211.9	93704
COG1112	46	1176	88.5	188.65	974	347.5	933	467	146	2405	125.5	145.5
COG1113	84046.5	149659	56145.2	69544.8	68200.8	57512.5	9749.96	12505.5	17668.6	12384.5	23034.1	26026.3
COG1114	60749.2	85796.9	37814	44239.2	50278.6	35190.7	14827.8	28728.5	18450.8	43367.2	30056.4	35339.4
COG1115	35942.2	39138.2	42393.4	39008.8	43477.4	40516.4	38636.2	84631.3	44880.5	103266	63808.4	78214.1
COG1116	28340.8	53185.8	33709.2	31165.7	44981	29322.2	28398.6	39873.2	26681.2	84683.2	31493.8	41665.9
COG1117	48805.2	85695.3	42537.6	45602.2	57592.1	41045.2	24498.7	37714.5	22683	47674.2	37280.3	35146.7
COG1118	1165.5	8685.58	2515	1385.05	3358.1	1784.1	1668.25	5996.85	2496	13323.5	2891.75	11913.6
COG1119	3668.2	4553.58	5896.73	5359.35	4828.3	3779.25	11530.4	15566.5	6829.9	3593.25	12543.4	10479.9
COG1120	26059	64551.5	34852.2	32559.4	45603.5	30215.2	45359	89217.7	41121.6	98804.5	66261.4	78912.3
COG1120	26059	64551.5	34852.2	32559.4	45603.5	30215.2	45359	89217.7	41121.6	98804.5	66261.4	78912.3
COG1121	33300.7	42794.5	26182.4	32465.8	33601.8	26391.3	21751.6	46108.3	25654	41928.1	38451.8	37017.7
COG1122	93929.5	147040	73159.3	77414.1	106348	67920.1	37901.6	65093.5	51950.6	116730	62095	86401.5
COG1123	48151	33851.6	43353.8	49315.8	47689.9	37008.9	14144	24656	17194.7	54758.3	19648.1	22142.3
COG1124	3971.5	12949.5	5876.1	3627.6	5745.2	5254.7	1352	5608	2835	3612.05	3415	4433.3
COG1124	3971.5	12949.5	5876.1	3627.6	5745.2	5254.7	1352	5608	2835	3612.05	3415	4433.3
COG1125	25391.5	42124.2	15095.4	19354.5	21495.8	16828.9	5708.96	6494.88	5173.46	16155.8	10623.6	5322.34
COG1126	140532	196688	107760	124889	137963	102144	47470.6	59242.9	55924.1	114832	64853.4	62143.5
COG1127	2943.2	4163.58	3321.2	3972.93	1197.7	2952.72	23016.8	27547.9	11629.1	6243.42	17401.6	22342.2
COG1129	31307.5	59052.6	41949	37901.9	44434.8	39820	25272	54938.8	34336.4	77578.4	38979.4	51259.6
COG1131	230141	314678	221802	230769	278183	203055	108968	187426	141414	369360	160024	172278
COG1132	286489	370511	272215	313287	313418	261503	116048	235215	162357	398252	186872	196192
COG1133	15	4038	112	15	314	5	5.25	711.75	19	46.25	526.25	30
COG1134	14921.5	35081.5	22540.6	18874.8	32127.5	16755.4	9842.82	11115.6	9983.32	28442.1	13102	12511.5
COG1134	14921.5	35081.5	22540.6	18874.8	32127.5	16755.4	9842.82	11115.6	9983.32	28442.1	13102	12511.5
COG1135	34056.8	65981.1	30138.5	33746.8	47428.1	26241.7	16084.1	23307	16266.9	39792.1	25787	25014.4
COG1136	222564	303724	215832	219577	273048	190792	115416	234626	140028	358474	200553	189734
COG1137	3377.2	4134.58	4393.2	4644.93	1924.7	4304.72	20423.8	32117.9	12675.6	6305.42	21433.9	25330.2
COG1138	307	4172.5	686	649	658.5	715	9484	3212.67	769.5	1389.67	1890.75	1271
COG1139	8637.7	24137.1	5361.53	3620.85	10775.2	3140.7	9068.1	14963.7	9076.75	3415.25	17012.2	17486.3
COG1140	8565	8700	3123.33	2780	1882	2296.5	7109.5	1446	1617.5	1449	1230.25	102
COG1141	2174	9918.91	2173.95	4785.8	6121.7	2939.81	2895.96	3898.93	3235.06	24426.7	2092.93	2960.79
COG1142	330.5	22287.2	1689.6	513.85	1989.7	417.7	4911	3665.67	1386.5	1659.47	2727	185.55
COG1143	3169	12884.4	2272.5	3970.25	2330	2707.65	4035	7747.17	2219.6	3612.67	3776.5	2204.95
COG1144	468	9	429.6	407.6	487.2	256.2	483	1033	970.5	2836.3	453	1240.8
COG1145	0	0	0	0	0	0	0	0	0	36	0	0
COG1146	492.7	89.63	1309.93	830.2	464.3	1066.8	5264.85	3284.42	4605.5	4119.52	2785.7	4357.7
COG1148	180.5	8.8	381.5	349.5	835	317.4	1392.5	4619	1728.6	1892.25	4023	3068.2
COG1149	44.5	90.6	130.5	352.5	223	227.8	353.5	2484	576.2	2725	1264	1233.4
COG1151	19100.7	27747.8	21206.2	21380.4	22151.3	20955.7	22731.7	43870.1	24344.6	65678.5	30065.5	37196
COG1154	39472.7	34909.2	33406.3	38135.1	31642.5	30919.1	31717.4	45311.9	30616.7	60519.3	32275.9	41579.9
COG1154	39472.7	34909.2	33406.3	38135.1	31642.5	30919.1	31717.4	45311.9	30616.7	60519.3	32275.9	41579.9
COG1155	12722	7473.81	13740.2	14203.7	15303.9	13460.3	8309.93	25356.5	12722.5	23743.5	18334.2	18107.8
COG1156	13878	7959.81	15373.2	15658.7	17234.9	15338.3	8566.93	25735.5	13048.5	24355.5	18740.2	18491.8
COG1157	1845	8205.84	2976.9	3942.75	4236	3048.9	2605	5399.47	4987.1	21152.6	2900.5	5359.45
COG1157	1845	8205.84	2976.9	3942.75	4236	3048.9	2605	5399.47	4987.1	21152.6	2900.5	5359.45
COG1158	15937.7	34576.3	19477.8	19251.3	26360.7	18998.3	20182.6	31930	15124.2	29193.2	27150.1	21621.2
COG1159	39881.9	51688.5	34814.8	38558.8	41675.7	32596.6	26845.4	44309.2	26524.3	47925.5	35531.1	38342
COG1160	50103.9	59927.6	45213.4	48646.2	50590.1	43649.9	42785.4	73115.3	38849.5	72784	54959.8	59555.8
COG1161	57196.5	83113.8	42785	47882.3	56429.6	41939.6	15122.9	29189.6	22602.2	50874.6	30986.9	30193
COG1162	38465.4	51715.3	31675.2	36499.1	38107.4	31033.3	27101.9	42282	26174.5	47970.6	34444.1	29879.3
COG1163	0	2.33	0	0	0	0	0	0	0	0	0	0
COG1164	29191.8	79656.7	26265.1	27389.5	47011	25310.4	19229.6	22059.7	12896.1	55846	26106.2	20191.6
COG1165	2824.7	4105.25	3024.33	3531.23	1023.8	2629.62	12454	20251	8191.82	2188.9	13813.4	11368.1
COG1166	2786.2	4080.25	2644.2	3406.93	1017.2	2528.22	9807.52	19742	7172.82	2202	13421.4	11377.2
COG1167	51788.8	44371.3	43810.8	43190.7	44485.4	36729.1	46513.5	58410.2	40199	101630	42456.3	53745.1
COG1167	51788.8	44371.3	43810.8	43190.7	44485.4	36729.1	46513.5	58410.2	40199	101630	42456.3	53745.1
COG1168	32535	54639.1	34418.6	36901.7	41829.2	32788.7	24688.7	51134.4	27822.6	49463.7	39954.9	45015.8
COG1169	2957.7	8133.25	3251.03	3658.1	1400.2	2688.35	12400.6	20902.7	8168.9	2116.75	14323.5	11313.9
COG1169	2957.7	8133.25	3251.03	3658.1	1400.2	2688.35	12400.6	20902.7	8168.9	2116.75	14323.5	11313.9
COG1171	17911	31791.4	23439.1	21882.6	26625.6	19264.1	29944.6	30867.4	23186.3	50878.3	21989.5	32721
COG1172	38218.5	67446.9	48464.3	42639.6	45909.9	49013.3	23751.9	58180.1	34765.1	74314.9	39362.2	60133.9
COG1173	60109.8	117330	71462.9	65289.1	97539.8	64004.8	44532.5	83095.3	46549	110878	67604.2	90940.6
COG1173	60109.8	117330	71462.9	65289.1	97539.8	64004.8	44532.5	83095.3	46549	110878	67604.2	90940.6
COG1174	22780	10158.6	6891.86	7328.3	4613.8	5389.91	682.46	1909.38	1883.46	3914.55	1423.63	368.09
COG1175	99676.8	96992.6	121362	109802	134928	106894	37454.1	88536.1	69863.2	183571	73960.7	88960.9
COG1176	39423.8	65027.5	34583.3	36229.2	41963.9	33326.7	13319.6	36575.5	19115.7	51064.2	31747	27831.6
COG1177	39359.8	65032.9	35075.9	35983.4	43413.1	33243.9	14719.2	41153.5	19861.4	52205.4	35369.4	30683.6
COG1178	3426	6147.27	6089.45	5022.85	7233.7	5281.51	11778.2	26272.9	8448.96	12375.1	18046.7	25951.5
COG1179	18710	19837.5	20917	22340.3	21299.1	18588.6	26331.4	44239	23905.8	44981.1	30140.4	38024
COG1180	40810.9	84814.7	55735.6	50011.4	68714.4	42110.8	36953.1	73701.2	41830.6	105118	54694.1	64998.1
COG1181	42048.4	59704.8	37724.6	41019.5	47520.2	35098.2	28253.3	46539.9	28445.2	56329	36954.1	39957.8
COG1182	900	28547.4	3102.5	1757.8	12115.2	1936.22	1351.42	2691.91	1984.92	11727.2	6193.66	2007.28
COG1183	5848.7	3144.59	7245.05	8995.98	6087.5	8068.23	21365.6	32918	15244.5	14621.3	21901.4	26674.1
COG1184	0	0	16	0	12	0	104	2027	387	117	982	8224
COG1185	19849	19893.8	23782.6	24443.8	24893.7	20051.1	26481.4	44110.2	24074.8	46734.7	30513.1	38238
COG1186	39944.9	51728.8	34875.1	38664.5	41690.2	32648.1	26870.4	44374.4	26569.3	48275.2	35556.1	38380
COG1187	62549.4	111979	56508	62222.3	76301.2	55383.8	47676.9	66876.3	42732.8	94207.1	58008.2	57419.3
COG1188	37304.4	49995.5	29740.8	34796.3	35688.7	29722.1	22868.9	38224.7	22354.4	43230.5	32399.6	27340
COG1189	37025.8	47631.3	32023.6	34801.3	40594	29654.9	12077.6	22855.5	18639.9	44972.7	21066.2	26292.3
COG1190	39895.9	55713.8	34919.8	38571.8	41989.7	32600.6	26843.4	45012.5	26540.3	47849.8	36055.1	38342
COG1191	41128	54508.3	48117.5	46580.5	63764.8	44145.9	25768.4	54482.1	49882.5	166614	38777.6	51438.9
COG1192	84891.6	77943	75403.9	78538.4	82517.9	67977	69343.7	143797	76061.3	115972	107859	103308
COG1193	36985.9	49577.6	29608.3	33629.5	35837.8	29417.8	22002.6	42133.1	25870.3	52227.8	34013.3	36303.2
COG1194	14271	13354.2	18923.2	18758	20275.2	15323.9	23178.4	36432.3	20343.2	31152.4	24933.9	25155.8
COG1195	39813.9	51696.5	34634.8	38338.3	41589.7	32430.6	22181.4	42990.2	26313.3	47209.5	34814.1	37548.5
COG1196	36598.8	47926.6	30342	33235.7	38335.8	29204.7	12670.3	24238.2	18882.2	46521.8	21707.5	26769.8
COG1197	39411.9	51494.8	34286	38223.8	40626.7	31954.6	26796.4	44203.2	26450.3	47817.5	35495.1	38099
COG1197	39411.9	51494.8	34286	38223.8	40626.7	31954.6	26796.4	44203.2	26450.3	47817.5	35495.1	38099
COG1198	39460.9	51495.8	34383.8	38357.8	40662.7	32200.6	26800.4	44227.2	26475.3	47812.5	35507.1	38249
COG1199	28542	49848.6	25276.4	25481.8	33250.1	25483.1	11708.4	22041	13629.9	34276.7	22889.4	25482
COG1199	28542	49848.6	25276.4	25481.8	33250.1	25483.1	11708.4	22041	13629.9	34276.7	22889.4	25482
COG1200	39458.9	51486.5	34383.8	38355.8	40662.7	32203.6	26774.4	44227.2	26475.3	47805.5	35507.1	38249
COG1200	39458.9	51486.5	34383.8	38355.8	40662.7	32203.6	26774.4	44227.2	26475.3	47805.5	35507.1	38249
COG1201	4744.5	14101.2	8193.08	10359.5	6779	8117	217	787.34	2234	3959.59	697	157
COG1203	380	5364	734.8	364	877.5	165.5	2620.5	3184.5	1473	813.5	1638	8423
COG1205	21	36	3.33	4	0	39.5	27.5	76.5	0	14	5	66
COG1206	16173.8	37070.8	16849.2	18949	26230.1	15702.6	8673.25	17576.4	12385.2	19281.4	17474.2	20912.5
COG1207	30362.8	47208	22671.2	25812.5	30528.2	20747.1	13789.5	17072	11345.6	28151.2	15821.9	19726.3
COG1208	362.5	51.8	211.83	246.5	269	173.9	351	938.5	545.6	2605.5	287	950.2
COG1208	362.5	51.8	211.83	246.5	269	173.9	351	938.5	545.6	2605.5	287	950.2
COG1209	38226.4	27287.3	33003.4	35927.3	29027.7	30719	25712	37791.7	22718.8	35530.3	27337.8	26412.8
COG1210	34112.5	53069.3	18901.3	25024	30924.7	20228.1	14684.7	20581.2	12380.9	34160	19165.2	22093
COG1211	20630.7	20874.8	23356.3	25477.4	24361.8	20977.2	29019	47050.5	27121.3	47257.8	29959.6	38871.6
COG1212	3377.2	4128.58	4400.2	4646.93	1924.7	4304.72	20441.8	32117.9	12876.6	6533.42	21433.9	25326.2
COG1213	0	13	30.6	11.03	0	20.67	13.67	14.47	6.67	74.87	27.17	103.33
COG1214	38422.9	50391.3	32853.8	36919.3	38954.2	31136.6	26743.4	44036.7	26245.8	47735.5	35248.6	37072.5
COG1215	29318.1	37797.7	23440.7	28684.3	21123.9	22475.1	38098.8	65129.4	34257.6	45412.3	43961.8	51720.7
COG1216	42094.8	51208.5	59352.8	52682.8	67493	45468	49780.8	100686	53891.1	73923.1	77023.5	76468.8
COG1217	39883.9	51711.8	34813	38558.8	41675.7	32602.6	26849.4	44309.2	26524.3	47925.5	35531.1	38342
COG1218	435	4094.33	1465.83	981.78	467	744.67	4155.92	19569.4	3694.42	1093.92	12126.4	8326.83
COG1219	42583.2	50766.3	38447.8	41866.6	42953.5	38074.6	28113.5	49231.7	30951.3	56488.5	38870.9	48894.7
COG1220	10520.5	35052.1	9842.25	12938.8	15806.7	11301	4706	7999.17	6025.93	4897.57	10927.2	12616.1
COG1221	220	6386.6	435.4	140.8	896.8	192.6	255.4	3028.2	565.8	1868.8	1692.8	8733
COG1221	220	6386.6	435.4	140.8	896.8	192.6	255.4	3028.2	565.8	1868.8	1692.8	8733
COG1225	20571.8	13229.4	22461.8	26273.2	18993	18935.1	57849.6	124952	40721.4	41364.5	86512.1	62485.4
COG1226	10	9	450.33	145.2	21	490	1171	1384	350.75	420	489.25	398
COG1227	36861	50312.5	31329.5	30890.6	37480	27906.7	12219.9	23088.3	15862.1	37841.1	21250.2	26481.8
COG1228	7674.25	13756.3	10787.1	12250.6	13388.5	8888.8	17291.3	29244	13066.9	41345.6	16371.3	20906
COG1229	0	6.33	0	0	0	0	0	0	0	1	0	0
COG1230	23225.5	17061.8	14409.1	19031.3	11114	14255.4	9945.67	13904	4590.92	4863.01	11089.2	7351.08
COG1231	23	91.29	1.6	13	25.5	16.5	47.5	0.8	46	629.7	10	97
COG1232	1965.7	726.76	4662.43	3857.73	4288	3020.57	6804.17	1563.57	5903.87	5243.72	2495.67	3567.93
COG1233	162.7	3294.39	415.26	582.15	1033.3	590.71	5549.06	2212	4050.11	7587.42	3433.43	5155.44
COG1234	38148.7	51017.6	30027.9	33264.8	36396.9	32045.9	16471.6	35783.6	21640.2	40001.2	29719.5	32654.6
COG1235	42303.7	52250.7	35168.7	40094.9	42369.9	33939.5	32450.2	65052.5	35324.4	54023.1	50938.8	50691.3
COG1236	6988.5	4422.73	10090.2	10489.8	10444.3	9647.2	5297.4	15104.5	11608.9	26511.9	10160.3	19232.2
COG1237	2055	833.91	3587	3610.75	4268.1	2816.31	8969.46	12162.2	6210.81	10083.2	5765.73	10473.3
COG1238	2845.2	4106.25	2799.2	3688.26	1077.7	2703.39	14637.9	21540.4	7723.49	2793.42	14428.3	12115.5
COG1239	12	34.33	356	28	9	43.5	4556	7726	2725	2957	3700	3458
COG1240	36	615	416.5	217.58	494	233.17	3266.67	1924	1307.17	1831	1085.67	795.33
COG1242	17161.5	18525.5	18067.2	18621.3	17249.7	16547.1	19442.1	35359.3	19593.8	37383.8	24142.1	31523
COG1243	0	59.61	0	0	4	2.31	0.46	6.08	0.46	9.15	2.23	0.69
COG1243	0	59.61	0	0	4	2.31	0.46	6.08	0.46	9.15	2.23	0.69
COG1246	1182.5	9708.24	2471.65	1208.25	4755	1496.51	5225.46	10995.6	5019.56	12379.4	7598.23	13681.4
COG1247	62623.2	40665	39051.1	38158.2	47830.2	31489.5	22597.1	44484.4	26069.2	49062	36663.7	35220.4
COG1249	47639	88569.4	38130.3	43960.5	48818.8	39421.4	24236	48377.8	22524.2	39958.4	39769.9	40415.2
COG1250	15493.2	19438.2	11386.1	14355.1	12207.6	10312.5	6078.63	11585.7	10189.5	29986.3	8811.15	7474.37
COG1251	32	4043	977	159	334	273	494.25	1414.42	138	875.92	1038.25	1516
COG1252	18988.7	26695.6	7521.23	10247.6	14377.8	7792.85	8704.35	8524.95	7344.65	9291	10467.4	17779.8
COG1253	58951.9	63476	56077.6	60398.5	58643.4	50443.8	60176.1	95748.6	48125.6	81422.7	71798.6	79832.7
COG1254	26691.5	42643.5	19221.8	23556.8	26151.5	20844.2	3721.86	9818.83	9033.76	16645	10858.7	15646.1
COG1256	686.5	4162	1732.9	1574.5	2666	1195	1629	2056.8	3238.5	10831.5	1500.5	1692
COG1257	19620.5	31645	10640.5	13931	16354.6	12250.5	356	227	2455.5	1164.75	5444.2	91
COG1259	3738	1077.08	3295.33	5252.03	2330	3347.42	5160.42	14006.2	2469.42	778.5	9906.67	7516.08
COG1260	3839.7	406.75	4504.53	5235.35	3893.2	3734.05	9403.35	16735	6816.4	3290.25	11780.7	6248.35
COG1261	24	4040	589	94	324	67.5	315	1222.5	116	703	855.5	1052.5
COG1261	24	4040	589	94	324	67.5	315	1222.5	116	703	855.5	1052.5
COG1262	2715	274.56	1643	2917.95	631.5	2240.25	4548.75	9317.59	3264.25	2106.59	3848	3062.75
COG1263	78506.5	241785	86113	84352.9	141322	77152.8	31716.8	77862.2	37989.8	90678.8	86623.9	89252.7
COG1264	443	1900.86	351.25	360.75	1709.5	175.43	24.38	882.39	406.38	783.2	231.69	1148.07
COG1266	29599.2	99074.3	29558	27377	58815.9	27388.1	12231.1	26606.4	18884.7	38941.6	41222.2	21665.9
COG1267	10093.2	24678	6596.4	4674.85	12049.3	4893.3	12218.4	11477.5	6738.65	7554.75	13330.4	12594.1
COG1268	24022	34907.8	21999.5	19583.6	33338	18741.6	17362.4	26003.6	20303.5	45397	20573.2	40567.5
COG1269	13330	7415.81	14655.5	15264	15944.4	14492.8	8445.43	25303.3	12697	23779.2	18471.7	18029.3
COG1270	12148	8723.76	13506.3	14241.9	13425.4	12920.3	12099.5	30966.2	15725	34737.2	22968.2	25356.9
COG1271	20162	39852.3	11631.2	15481.5	16749.5	12693.8	7805.5	4910.17	4202	3969.67	7824	9090.5
COG1272	38016.9	53377.4	33562.3	35829.4	43875.2	30256	17368.9	22466.1	18201.2	40456.7	22322.4	28207.1
COG1273	338	107.8	210.5	1341.5	277.5	347.4	115.5	68	292.1	2250.75	40	218.2
COG1274	905	36	818.33	1999	1941.5	1324	956.25	1555.75	2487	6163.75	795.25	1351
COG1275	4660.5	9216.07	2386.26	2087.25	3628.1	1935.01	1693.21	6338.63	1079.46	13865.6	3370.68	10911.9
COG1276	16	4086	105	13	314	21	7	706.67	22	92.67	524	28
COG1277	3003	1276.68	3605.5	5797.64	4752.3	4192.06	6811.26	3310	4953.51	16298.5	2385.66	2160.84
COG1278	49429.2	121754	43456.6	41613.5	62981.5	38961.1	24210	42438.3	21967	79786.9	38757.5	42915.1
COG1279	265	22834	3173.13	1782.8	10141.6	1831.1	4199.75	7840.75	2476	3062.65	10538.2	12391.4
COG1280	4210.7	20734.7	7747.09	6196.56	4581.8	5798.7	33236.2	40808.5	11512.5	11635.7	26788.5	31464.3
COG1281	34591.2	50143.3	27707.3	29074.3	35685	26626.9	16694.9	24818.2	18284.9	41460	22152.2	26272.8
COG1282	1130.5	4440.5	3386	2243.5	3563.5	1697.5	425.75	1085.42	367.5	2667.92	872.5	954
COG1283	28872.5	34496.7	34605.9	31996.6	36346.6	28581.1	24453.5	52062.4	27774.3	76841.9	36283.9	38904.8
COG1284	78770.4	191883	87167.1	89978.7	128433	81039.6	54958.7	101561	65107.7	130993	95239.9	107113
COG1285	25467.5	17950.8	15402.9	17660.1	18166.3	15997.6	12815.3	36014.8	16280.3	39807.4	24821.3	24992.2
COG1286	13238.5	34281.3	10695.5	11399	15402.6	11505.5	6041.25	7369.42	4212.25	2384.67	8566.2	2585.5
COG1287	0	0	7	0	0	0	0	0	0	0	0	10
COG1288	26722	27592.8	19446.5	19433.1	15627.1	19454	7857.13	18545.6	8171.63	24037.9	14993.6	13682
COG1289	131	21032.3	1062	185.5	1954	214.12	567.67	4186.78	359.92	4988.72	3123.71	1158.38
COG1290	26	57.33	70.33	24.5	4	255.5	66	125.67	51.5	604.67	129.25	325.5
COG1291	1898	8902.13	3110.5	3430.75	4541	2926.9	2726	5684.94	5249.1	24776.5	3053.5	5522.45
COG1292	6295.5	22547	7734.32	5494.5	10173.5	7709	4341	8855.17	3827.5	15282.4	7537.25	8269
COG1293	34590.2	46104.3	27611.3	30213.3	35552	26952.9	11883.6	22639.3	18260.4	42951.1	20779.7	25072.8
COG1294	22925.2	39880.6	14207.5	18975.9	17438.2	15417.5	17781.3	24507.9	11799.6	6706.42	21056.9	20511.2
COG1295	36275.9	51610	28451.6	32964.1	33399.8	28995.8	21855.9	34874.4	19223.7	35511.8	29074.1	22738.2
COG1296	35612.2	37361.1	27436.9	24100.2	35869.4	22290.5	17565.5	30842.8	19427.2	39172.7	26771.2	31873.2
COG1297	12584.2	11965.8	12182.8	12456	10673.1	12011.9	17841.4	25139.5	14809.1	27297.8	16868.4	23624.3
COG1298	2108	12309.2	3236.9	4110.75	4803	3144.9	2675	6400.47	5377.1	21241.6	3614.5	5551.45
COG1298	2108	12309.2	3236.9	4110.75	4803	3144.9	2675	6400.47	5377.1	21241.6	3614.5	5551.45
COG1299	21933.5	71158.3	23023.6	22770.5	36334.8	22127.8	13171.6	32595.3	17491.4	48938.2	27392.8	34277.7
COG1300	156.5	686.12	220.9	324.33	749.6	386.67	1866.17	1688.17	619.02	2241.02	567.67	399.93
COG1301	24533.2	51946	24310.5	20823.7	33015.9	23161.1	41630.7	72141.9	29347.4	65386.5	53808.6	79056.8
COG1302	84967	111713	63713.5	69207.1	84757.4	60073.6	23514.2	42050.4	36469.1	83869.9	43631.9	41708.9
COG1304	44889.8	57010.3	25290.8	36118.8	30957.5	27839	12044.9	18948.4	11373.6	25638	18610.4	12181.9
COG1305	32	133.66	44.8	51.8	8.6	234.6	205.25	180.76	147	957.66	169.25	227.4
COG1306	641	49	1402	1134	1208	1592	2190	5750	1785.5	1180.5	4346	4634
COG1307	120636	192858	106174	114662	143717	100248	28328.7	58879.2	52787.8	151601	64518.4	57956.7
COG1309	190618	224395	185579	202365	205372	169628	110159	216820	128373	297400	164260	189615
COG1310	103	4068.33	199	57	330	23	63	706.67	356.5	2161.17	548	85
COG1312	8340	9094.44	9282.25	8670	8168.7	8956.85	8469.05	21800.3	7618.85	13039.4	13947.3	12910.8
COG1313	6342	5682.11	8699.1	7896.5	10882	7459.31	4143.96	11019.4	10778.8	20387.8	7675.23	17513.7
COG1314	39659.9	51597.7	34649.3	37679.8	41407.2	32461.3	26836.9	44302.3	25826.3	46625.3	35520.9	38222.8
COG1315	568.5	75.09	1000.3	731.5	963	581.4	1194.5	2298.4	2987.6	9763.85	718	2727.2
COG1316	88515.8	139014	76360.9	85749.6	104394	72552.7	22501.2	41507	38355.8	113247	42122.7	56308.8
COG1317	2036.5	7247.84	2891.9	3674.25	3971	2860.4	2426.5	5551.97	4998.1	17078.1	3009.5	5011.95
COG1317	2036.5	7247.84	2891.9	3674.25	3971	2860.4	2426.5	5551.97	4998.1	17078.1	3009.5	5011.95
COG1319	9671	20228.6	12436.2	11551.1	17990.6	11581.6	9709.8	20499.4	12992.6	36302.9	14236.6	24327.8
COG1320	137	641	99.66	216	609	298	652.25	348.75	380	2120.25	174.25	201
COG1321	29971.2	48065.4	32918.7	29134.7	49383.9	27485	11877	33045.7	24726.8	62353.6	30252.3	31303
COG1322	4919.7	6143.75	7205.5	6565.93	6883.7	5492.22	16902	30094.1	11862.8	16234.4	20749.4	19424.7
COG1323	34131.8	45873.5	27142.8	29903.8	34497	26507.5	11780.1	22455.8	18148.8	41838.8	20743.7	24902.6
COG1324	29	4072	593	98.5	328	64	273.5	1143.67	85	519.67	861	951.5
COG1327	33799	45871.8	28431.6	31793.8	35266	27836.1	15898.6	23021	18004.7	39620.2	21632.7	25220.5
COG1328	46310.2	62260.7	43385.9	44726.3	48037	38852.9	28368.2	49022.6	29833.8	56883.7	38466.6	42964.7
COG1329	7095.5	9513.16	11479.7	12670.4	14953.3	10222.5	5596.96	12157.6	10575.1	37013.9	8844.73	10424.8
COG1330	92	4043	662	284	410	234	4869.25	2232.75	278.5	564.25	1376.5	1331
COG1331	261	1560.46	632.5	795	753.5	531.4	422	1727	1154.6	7864.25	580	2412.7
COG1333	19	30	11.33	2	0	22.5	3.5	13	0	164	0	30
COG1334	82.5	55.09	903.5	218	302.5	271.9	666	487	1396.6	5597.75	379	1022.7
COG1335	23035.2	66575.8	35352.1	35069.5	45523	32042.5	19682.2	31396.8	22534.9	59139.3	26963.6	27993.6
COG1337	2736.75	3013.5	3575	2812.25	3277.5	1811.25	966.25	417.5	244.75	1775	252	678.25
COG1338	2093	8265.17	3131.9	4097.75	4489	3135.9	2673	5695.47	5357.1	21241.6	3087.5	5528.45
COG1338	2093	8265.17	3131.9	4097.75	4489	3135.9	2673	5695.47	5357.1	21241.6	3087.5	5528.45
COG1342	5705	7405.84	8456.8	8216.55	10240.6	8536	6688.5	18401.5	10569.1	24994.4	13230.5	20432.8
COG1343	9900.25	10896.1	14120	11155.1	12719.9	11214	9379.65	26140.2	12553.2	21772.7	18779.3	21435.8
COG1344	4152	14136.2	6184.2	6988.75	8392	5222.3	6137.5	11177.6	11975.2	46863.9	6215	11399.6
COG1345	255	7766.84	1369.1	520.75	1450	718.9	1125	1627.47	1744.1	14362.6	1214.5	1867.45
COG1346	10773.2	15181.2	14548.6	12987.2	15760.6	13352.3	23642.4	38100.9	18383.9	36578.1	27705.8	34907.6
COG1347	2770.2	38.25	2540.2	3497.43	681.7	2746.72	10035.5	19591.5	7634.32	2088.5	13234.6	11462.7
COG1348	805	1462.8	948.9	1727.8	1222.1	1456	1614.5	5311.55	4962.1	7441.6	2681	2971.1
COG1349	71699.8	184509	79341.7	74133.6	110512	61845.8	31382.7	63361.2	34245.2	84002.6	61867.6	91416.4
COG1349	71699.8	184509	79341.7	74133.6	110512	61845.8	31382.7	63361.2	34245.2	84002.6	61867.6	91416.4
COG1350	4293.2	406.05	3938.5	7907.73	4314.8	4952.72	10762.5	20375.5	10767.9	8575.65	13877.9	11709.3
COG1351	1698.5	3919.66	2376.76	3042.35	3807.7	1878.91	2752.96	10622.1	5753.06	18312.5	6964.23	15171.9
COG1352	2983.5	7770.83	3565.7	4445.05	6268.6	3735	2758	4074.64	4726.1	21298.9	2591.5	3929.35
COG1352	2983.5	7770.83	3565.7	4445.05	6268.6	3735	2758	4074.64	4726.1	21298.9	2591.5	3929.35
COG1353	2313.75	2797.5	3144	2611.25	2264.5	1414.25	915.25	335.5	195.75	1662	228	585.25
COG1354	36355.8	47295.5	30106.6	33074.8	37793	28982.5	12185.9	23998.2	18793.8	45362	21634.7	26699.6
COG1355	2	14.33	2	2	0	2	26	76.5	0	14	5	62
COG1357	2565	16207.6	3558.5	2738.5	7459.1	2412.21	3643.46	12390.5	5140.21	19901	7900.23	8726.34
COG1358	33328.2	45885.3	24809.7	28934.5	31710.4	25038.3	9359.61	14982.8	15664.4	39463.7	13553.7	18801.4
COG1359	22620.2	41136.4	15056.3	20824.3	20302	16638	9519.42	25535	7642.17	4016.75	22021.4	11009.3
COG1360	2507.2	8971.13	3953.2	5041.73	4846.2	3882.37	8813.77	21558.5	11875.9	26861.8	14786.4	11529.4
COG1361	50.5	1008.33	181	110.5	484.5	185	225	93.5	251	2741	97	318.5
COG1362	29377.7	29773.7	33198.7	30246.4	36290	27536.8	22413	34205.4	29333.8	68946.9	25188.9	47831.8
COG1363	21496.5	38145.2	21137.8	25919.3	28120.3	19051.7	10557	24137.1	16553	51689.2	18267.6	19875.3
COG1364	12461.8	11479.5	17072.6	16876.6	19800.5	14026.5	11160.9	15492.2	11400.1	28238.6	8862	19737.3
COG1366	14577	17181.6	15806.6	15415.2	20236.6	15036.7	7969.86	19308.8	13776.5	47069.3	14076	25266.8
COG1368	67953.9	125724	50316.8	59644.8	75973.5	52380.2	34706.9	58853.5	36651.4	41529.5	58740.9	48148.9
COG1371	2	13.33	0	0	0	4	0	0	0	0	0	0
COG1373	44136.1	23567.6	43989.1	44096.7	35413.2	35732	64115.1	77210.5	45785.5	51600.8	55508.3	52288.6
COG1376	11799	46967	10851.1	10736.2	15812.5	11127.5	957.75	3495.42	2976.75	4968.67	7368.5	924
COG1377	1845	8193.17	2976.9	3942.75	4236	3048.9	2605	5399.47	4985.1	21144.6	2900.5	5327.45
COG1377	1845	8193.17	2976.9	3942.75	4236	3048.9	2605	5399.47	4985.1	21144.6	2900.5	5327.45
COG1378	40	2630.75	71	85.75	430	159	257.5	241.25	92	5231	137	136.75
COG1379	123	20.6	126.4	68.8	32.8	60.8	36.4	40.2	32.8	138.8	31.8	23
COG1380	12084.2	15394.2	15140.6	13401.7	16834.6	13894.8	23676.6	38152.7	18486.9	36643.6	27717.6	34963.6
COG1381	36628.8	51308.6	31766.6	34261.4	39565	29388.5	15236	34916.6	17783	43769.3	28074.4	29273.1
COG1384	3	33	0	0	0	7	6	1.67	3	75.67	0	14
COG1385	28764.5	39559.3	27066.8	26045	35376.6	23530	26439.6	43950.9	24550.4	45855.1	35095.6	37228.1
COG1386	36355.8	47299.5	30106.6	33074.8	37793	28982.5	12185.9	23998.2	18793.8	45362	21634.7	26699.6
COG1387	39388.5	56538.4	46619.3	45207.3	55471.4	37604.8	29462.7	68075	34518.1	109517	47265.9	83634
COG1387	39388.5	56538.4	46619.3	45207.3	55471.4	37604.8	29462.7	68075	34518.1	109517	47265.9	83634
COG1388	2410	38205.2	4177	2582.75	18650.5	3191.25	7208.25	2357.75	982.25	752.75	10592.5	1498.75
COG1390	12758	7404.81	13624.5	13867.6	16086.3	13539.6	6826.76	13899	10750.8	21103.5	9225.83	15252
COG1391	1216.5	4442.83	3488.33	2413.5	3649.5	1847	5040.25	2356.92	462.5	2880.92	1470.5	1484
COG1391	1216.5	4442.83	3488.33	2413.5	3649.5	1847	5040.25	2356.92	462.5	2880.92	1470.5	1484
COG1392	4399.5	1272.76	4729.2	6141.75	4622.9	3747.46	7075.61	8772	5728.27	7507.07	5992.23	21111.6
COG1393	53635	96854.2	45300.8	51512.1	61721.1	44382	18888.1	31829.4	24688.5	52040.8	31587.2	25713.1
COG1394	13878	7959.81	15373.2	15658.7	17234.9	15338.3	8566.93	25735.5	13048.5	24355.5	18740.2	18491.8
COG1396	80500.5	120343	76249.5	70736.6	105843	66556.3	27111.8	56574.9	52290.7	132671	55146.7	54995.9
COG1397	6705.7	9274.06	11977.1	10870.5	11761.5	8975	13702	26248.6	12824.6	14178	18565	32433.3
COG1398	4	88.33	6	8	0	230	45.5	53.5	48.5	697.5	63.75	127
COG1399	38895.9	49276.8	32574.8	35569.3	40375.2	30231.1	25878.4	43988	25597.2	40914.8	35275.1	37690.7
COG1402	4040	6435.73	4753.5	3762.75	4847.5	4821.81	6237.46	5802.58	2575.46	9117.65	3403.73	10856.9
COG1403	56	670.33	18	71	520.5	244.5	457.5	174.67	133.5	1430.67	21	18
COG1404	73	721.5	57.73	129.3	562.6	280.1	507.75	260.55	80.5	1909.1	25.25	72.4
COG1406	117	18.29	993.6	177	292	324	765	630.8	1478.5	5827.7	361	978
COG1407	3	33.33	0	2	0	20	20	25.67	15	470.67	5	91
COG1408	24766.2	30253.8	31651.4	31090.9	33961	26112.8	36869.9	64930.1	34113.9	57664.8	44644.3	51543.7
COG1409	3249	5596.24	3021.98	4351.28	1755.6	2782.52	4612.92	20020.6	3051.92	1897.69	15797.4	5390.48
COG1410	3182	4745.58	2906	4347.03	2304.5	3680.42	5128.67	6698.67	1975.67	3072.42	5364.67	4309.08
COG1411	0	6.33	0	0	0	0	0	0	0	1	0	0
COG1413	39	4769.3	188.5	112.25	556	106	379.25	1483.25	444.5	4011.25	1015.25	295
COG1414	9139	27854.7	13619.6	10323.9	15906.5	11473.3	13465.4	19714.8	12061.9	24034.6	12518.8	14461.4
COG1415	0	11	0	0	0	6	0	0	0	8	0	0
COG1416	26	123.32	70.25	33.55	59.7	60.61	46.46	52	31.46	211.97	28.43	27.09
COG1418	59176.9	103383	44342.2	50607.8	66330.9	44468.3	22339.1	43596.8	28769.3	50059.3	44834	37373
COG1419	242.5	95.42	926.9	449.5	598.5	383.9	949.5	687.8	1650.1	7106.95	524.5	1292.2
COG1420	36120.2	46609.8	30751.1	33524.8	39023	28714.9	12051.6	22705.5	18454.9	45304.7	20867.2	25229.3
COG1424	35	2623.75	406.33	76.75	416.5	147.5	2739	2278.5	1059	5050.5	1158	8362.75
COG1426	22070.8	38598.3	14554	16914.8	19196.1	13976.1	7514.75	8859.67	4862.85	6193.67	9981.2	12089.5
COG1427	0	23.13	79	25.5	17	37.4	290	2181.5	909.6	797	1092	8504.7
COG1428	48346.9	70584.8	26208.9	33065.3	37417	28000.9	9463.66	2496.48	13112.3	19738.7	13831.8	6743.39
COG1429	0	12	337	14	0	10	3479	3875.67	1573	1617.67	1870	1763
COG1430	75	47	112	204	83	178	4673	47.67	349	938.67	80	83
COG1432	2644	1431.93	3514.73	3438.8	3100.8	3354.3	1612.9	5312.87	2657.8	3427.22	2569.8	2437
COG1433	6746	4818.55	6329.8	6658.88	8773.6	5732.78	11086.1	16973.1	10039.4	23837.8	12028.4	12123.8
COG1434	26287.2	45453.5	20777	23480.6	28181.3	18674.9	8323.42	26030.7	14858.7	38642.1	21997.7	39640.2
COG1435	28155.7	42222.2	18115.7	22840.5	27098.1	18565.3	12960.4	25692.5	13088.1	19691.6	24493.1	17424.1
COG1436	13631	7830.81	14559.8	14245	17545.9	14805.6	5521.26	12073.5	10361.1	22164.5	8946.53	11896.5
COG1437	23	666.94	13.4	50	555	163.31	532.46	199.88	35.46	1273.35	12.23	7.69
COG1438	31674.7	51836.6	26560.5	24624	41748.8	23522.6	18637.8	36379.6	23743	33226.9	35023	31814.2
COG1440	29851	68060.8	35052	31866.3	51004.5	24100.7	9596.76	20496	10002.6	21522.2	16611.6	31053.4
COG1441	22	4035	541	82	324	39	218	1034	58	149	751	703
COG1442	33218.2	58586	22913.7	29260	26214.6	23313.5	10902.2	15763.8	8530.5	10631.3	16936.2	20105.2
COG1443	7306.2	13176.2	8193.13	7298.43	8460.7	8076.22	16304	23410.8	10330.8	11535	15820.4	13228.7
COG1444	22	4035	541	82	324	41	218	1034	58	149	751	703
COG1445	2850	17913.6	4097.95	3297.25	6457.1	3014.81	2295.46	8704.13	2232.46	2011.4	6473.43	6010.69
COG1446	2909.75	9820.83	3909.25	3221	4967	2017.55	1463.25	3603.75	1117.75	7369.75	1980	2672.25
COG1447	25103.2	79094.3	31284.5	27360.1	47580.9	22361.9	9182.51	15343.5	7053.81	22032.5	20305.4	22329.2
COG1448	2997.25	14989.2	6195.8	4019.3	4700.6	3524.85	11945	14745.9	6801.58	13944.6	9631.5	16209.9
COG1449	432.2	13.33	1054.7	1129.85	146.2	796.8	7441.6	18589.7	6943.15	1656	12554.2	10442.6
COG1450	213	8107	1443	392	1357	573	1885.25	6815.25	1238.5	1812.25	5594.5	4761
COG1450	213	8107	1443	392	1357	573	1885.25	6815.25	1238.5	1812.25	5594.5	4761
COG1451	15344.8	18171.1	21722	20740.4	22806.9	17597.1	20996.7	34830.9	17671.5	38945.4	25268.4	24993.6
COG1452	99	4074	733.5	312.08	410	452.67	4922.92	2434.92	325.67	1095.92	1506.17	1680.83
COG1453	20707.2	23430.1	24003	23913.7	29207.4	20922	16697.8	38891.1	19797.1	51227.1	26513	38446.1
COG1454	80931.2	133998	84303.4	78103.8	112815	71061.2	51226.8	101962	62392.7	132802	97578.9	83301.1
COG1455	69775.2	148017	63191.8	72724.4	86747.4	59435.4	11226	21707.6	17709.8	39122	28453	33991.9
COG1456	3506.5	6263.55	4231.3	3008.55	4419.1	4345.5	1226.5	2022.5	1514.6	7852.4	1402	1711.35
COG1457	2286	4866.5	1926.9	2316.5	3245	1777.5	5428.5	11872.3	6985.5	12181.7	6013.5	20608
COG1459	36895.8	67312.9	31402.1	30475	40617.9	29594.2	13646.8	27388.5	18587.8	47794.4	24346.3	27981.6
COG1459	36895.8	67312.9	31402.1	30475	40617.9	29594.2	13646.8	27388.5	18587.8	47794.4	24346.3	27981.6
COG1461	35817.2	47176.8	28253.8	31230.3	37044	27451.9	9443.61	22650.3	16261.9	40972.6	20868.2	25802.8
COG1462	15	4038	133	47	314	15	34	758.34	121	700.34	543	186
COG1463	2912.2	110.91	2734.2	3878.93	870.7	2867.72	22564.5	25293.6	11370.1	5452.17	15948.9	20941.7
COG1464	44914.8	76459.4	35509.5	37087.1	50373.7	30488.2	36535.2	38773.6	24046.7	49030.3	33560.7	39288.2
COG1465	0	0	0	2	0	0	22	0	27.5	79.5	0	0
COG1466	39460.9	51495.8	34383.8	38357.8	40662.7	32205.6	26800.4	44227.2	26475.3	47812.5	35507.1	38249
COG1468	1298.5	701.82	1979.5	1781.6	1802.9	2194.7	1848.4	6879.2	2393	7566.95	4052.8	10704.8
COG1469	75	17	166	218	103	176	6012.25	7187.25	2051	2588.25	3505.25	10600
COG1470	0	0	1.5	3.45	0	1	7	29	8.75	2	0	0
COG1472	42927.3	29413.9	42049	48612.3	43791.6	38826.7	66232.6	103189	49986.6	63072.2	70037.2	99760.3
COG1473	49534.8	88494.4	52742.8	48113.1	65815.7	45200.6	83151.8	74473.2	40901.6	126574	54208	61848.2
COG1475	73720.9	109262	68307.6	72583.7	93400.1	62795.9	46678.5	91933	56285.1	111132	77584.9	75834.2
COG1476	137014	198660	156352	156642	196243	143258	62614.7	139406	118566	311292	111182	159473
COG1477	37592.9	50774.3	31382.9	35428.4	36285.8	30289.5	25110.1	47066.5	26521.6	50613.9	36792.3	42243.5
COG1478	0	22	0	0	0	9	0	1.67	0	1.67	0	4
COG1479	591.5	43.5	1471	793	1192.5	895.3	1685.5	6989.67	1767	2956.67	5288	11631.5
COG1480	3391.7	774.99	3415.3	4573.93	2498.8	4165.93	12529	24134.3	9058.38	5137.6	17180.3	13757.1
COG1481	37021.8	47571.3	31960.6	34782.8	40578	29627.9	12064.6	22675.3	18630.9	44788.1	20999.2	25997.8
COG1482	30475.7	59055.7	32502.8	34014.9	37496.3	27383.5	19630.5	38593.8	19063.3	30442	29603.3	37690.4
COG1483	0	2.33	0	0	0	0	0	0	0	0	0	0
COG1484	69821	95493.4	68110.2	64577	74525	62336.7	30819.5	56877.7	36517.6	88612.8	49499.6	49303.6
COG1485	38	4075	117	23	314	253	74.5	836.67	80.5	814.17	597.75	253
COG1486	16005.2	46896.3	16030.9	16187.3	27701.3	14216.5	4839.25	12869	6030.25	22841.7	13091.4	18600.2
COG1487	121	4136.06	608	206.5	405	928.2	70.5	793.67	118.8	927.67	629.5	256.1
COG1488	37283.8	51469.6	33132.6	35681.9	40130	30262.5	20462.8	42903.3	22178.4	46790.1	33455.2	34784.1
COG1489	5251.5	11410.2	7731.6	6423.55	10857.2	7078.81	8210.46	16330.9	10766.9	22222	12072.9	12067.5
COG1490	39883.9	51679.8	34738	38534.3	41663.7	32583.6	26739.4	42197.5	26132.3	47696.8	34479.1	29895.5
COG1492	12337	8707.76	14328.9	14816.9	14169.4	13347.3	13725.5	37600.1	17350	35861.4	27882.2	32679.9
COG1493	34141.8	45859.5	26335.8	28707.8	34302	25917.5	12520.1	16663.3	14222.5	38753.8	17859.7	14948.6
COG1494	645.5	11221.5	2380.83	1173.25	2140.5	1619.4	5928	10797.2	4075.93	11105.7	7380	5841.95
COG1495	96	4086	725	300	416	433	5147.25	4736.42	631.5	1664.92	2659.5	2621
COG1496	15125.5	19778.5	20933.6	20543.5	20839	17901	25325.4	40065.2	20852.8	38648.3	26298.4	33782.6
COG1501	33448.7	37908.5	27216.7	34259.2	20154.6	29568.9	15091.9	38157.4	18261.2	20567.5	26368.3	21560.4
COG1502	66986.1	83152.2	49279.9	57500.2	51820.6	50050.9	29999.7	64590.2	36022.6	67556.8	50286.8	43567.4
COG1505	39.2	60.33	252.2	445.6	12.2	270.3	4959.1	1989.87	4034.4	1441.67	2079.2	3550.6
COG1506	9269.35	3018.32	10633.1	12795	4708.1	9616.84	31746.2	78611.3	27928.4	10704.7	54492.3	42678.9
COG1507	1121.5	368.5	2818.33	2123.5	3239.5	1433	120	0	145	1800	36	8
COG1508	10941	30677.8	12178.2	12387.5	18232.2	11217.1	19707.9	32947.4	15617.9	22223.5	26613.6	28396
COG1509	795	8459.55	1929	2376.86	3156.5	2148.74	3412.09	8054.25	2404.19	13418.5	5673.84	4632.11
COG1510	1	48.66	4	8	0	188	6	24	16	388	13	46
COG1511	20073	51123.9	19421.9	14792.8	36765	14654	2048.72	2834.71	4181.52	22506.7	11897.3	4477.58
COG1512	15711.5	26855.7	20860.7	23241.7	18063.3	20305.5	23217.5	34443.1	20448.9	27222.4	23549.1	21800.9
COG1513	15	4067	111	15	314	5	10	706.67	24	175.67	529	65
COG1514	9945.5	9900.77	4848.6	5557.05	4936.3	3873.7	6004.9	3678.8	1690.4	13660.7	2195.3	2857.95
COG1515	15	4053.33	105	13	314	5	0	718	19	79	524	28
COG1516	2195	8239.84	3910.9	4235.75	4861	3277.9	3147	6061.47	6172.1	25504.6	3356.5	6290.45
COG1516	2195	8239.84	3910.9	4235.75	4861	3277.9	3147	6061.47	6172.1	25504.6	3356.5	6290.45
COG1516	2195	8239.84	3910.9	4235.75	4861	3277.9	3147	6061.47	6172.1	25504.6	3356.5	6290.45
COG1518	21083	16146.6	19591.5	21441.9	19373	16165.6	18217.8	34201.4	15388.7	25760.7	23223.9	22945.4
COG1519	3380.2	4131.58	4374.2	4638.43	1924.7	4303.22	20419.8	32104.2	12675.6	6239.75	21408.4	25288.7
COG1520	1039.5	5216.49	2691.3	2292.4	2279.1	2278.1	5499.75	2701.42	1058.5	3580.32	1888.5	2754.9
COG1521	21658.8	17035.3	25070	25755.1	27072.9	21365.8	23056.3	43740	21354.9	47318.7	28459.7	36388.4
COG1522	34822.8	28271.5	31119.8	33857.5	30153.5	26042.6	41309.3	77858.7	41862.4	64695.8	54770	72144.8
COG1523	27011.5	18314.8	32843.8	28521.9	33170	24400.5	17216.4	34622	18877.8	39479.7	27144.2	34938.7
COG1524	4523.2	1544.27	1906.5	2210.65	2564.2	1761.11	5760.06	9239.28	5131.36	6910.65	9658.43	4621.29
COG1525	4461	5566.83	1674.25	2107.25	2470	1369.5	6288	9314.59	1667.5	1868.59	6449	4883
COG1526	598	6212.88	1019.13	1623.55	870.6	686	8589.25	4321.42	1598.1	4407.32	3567.25	3172.35
COG1527	13131	7591.81	14125.8	14020.5	16459.9	14375.6	5460.76	11972	10231.6	21971.5	8867.03	11726
COG1528	12651.5	17738.2	10436.3	13023.9	8802.7	8975.03	16667.5	21414.5	11038.9	19783.7	15239.6	14154.1
COG1529	9311.5	21661.1	12160.5	13803.7	15675.5	11811.4	12493.7	28914.8	13959	45575.2	20247.4	28973.3
COG1530	14478.7	17095.8	16360	16444	13608	15349.7	28446.9	37381.2	17865.5	30580.8	25228.9	23226.3
COG1532	3510	6842.75	4205.8	2986.05	4881.1	4437.1	1642	2170.5	1543	8863.15	1405	1696.15
COG1533	8717.5	15847.5	12674.3	12629.8	16964.7	12576.4	8258.46	23968.3	12855.3	44984.8	18569.7	16432.2
COG1534	25650.2	40150.5	24948.2	20175.8	34727	20174	15478.4	20974.6	16134.3	41375.1	20375.2	25384.1
COG1535	18	4055	105	13	314	5	2.25	708.75	19	46.25	526.25	20
COG1536	2093	8272.84	3131.9	4097.75	4480	3139.9	2675	5682.47	5356.1	21142.6	3090.5	5523.45
COG1538	28067.2	20828.8	28762.2	36237.7	11513.2	29978	109504	198667	61657.9	28373.7	140893	127016
COG1538	28067.2	20828.8	28762.2	36237.7	11513.2	29978	109504	198667	61657.9	28373.7	140893	127016
COG1539	13229.2	13645.9	7655.03	8183.68	5603.2	6530.73	19013.2	23774.9	11907.7	14618.7	17669.1	15526.8
COG1540	462.5	4135.83	1831.43	821	477	1236	4275.25	4947.55	1650	2263.95	2661.25	2523.5
COG1541	7870	8873.9	11083.9	12526.5	9236.3	10486.5	9674.25	37175.4	12360	20225.4	24989.2	27890.8
COG1543	0	25.13	2	0	9	16.4	0	76.5	10.6	65	5	77.2
COG1544	39961.4	59370.6	35523.8	38731.5	42554.2	32704.6	27292.9	45609.2	26563.8	55287.5	36367.8	39339.7
COG1545	261	44	62	1024	87	198	44	32.02	14	563.02	5	101
COG1546	7992.45	15711.7	12655.3	12107.5	12966	8417.66	13758.7	23033.5	10953.4	16924.1	16214.2	15517
COG1547	0	15	0	0	0	11	0	0	0	0	0	0
COG1548	0	6.33	0	0	0	0	0	0	0	1	0	0
COG1548	0	6.33	0	0	0	0	0	0	0	1	0	0
COG1550	218.5	3351.16	193.1	400.75	1409	539.71	1061.96	697.38	491.56	6827.6	327.73	290.14
COG1551	1871	8256.16	3040.9	3402.75	4301	3039.9	2535.25	5466.55	5162.6	20210.2	2910	5363.45
COG1553	38	8076	652	101	642	257	269.75	1742.75	126.5	294.25	1306.5	818
COG1554	24532	36804.3	13208.9	16402	19359.8	14231	1466.96	5579.75	4541.96	5750.57	7547.83	7843.69
COG1555	33849.4	30528.8	25338.3	30047.2	21947.2	25990.2	12669.2	13577.5	15791.8	33636.6	9926.93	20257.4
COG1556	8573.2	24123.3	4913.53	3251.1	10734.2	2920.3	8538.1	12411.2	8202.65	2846	15768.2	12985.1
COG1558	2093	8275.84	3131.9	4097.75	4489	3139.9	2675	5695.47	5358.1	21249.6	3090.5	5537.45
COG1559	17662	45104.9	23574.9	26012	32044.4	21393.3	24512	39766	21275	36354.2	32357.3	33961
COG1560	4783.7	12578.4	7886.53	7846.93	5882.2	5962.22	24708.3	40968.7	16850.5	11523.2	26277.1	36582.2
COG1561	14937.2	13026.3	16016.2	16970.8	15553.7	15653.3	25276.9	42022.5	22809	38669.1	29025.1	34962.2
COG1562	11	175.66	515.13	131.8	20.6	130.1	371	422.67	138	1240.07	366	894.4
COG1563	111	610	91	212	609	230	624	334	365	1756	167	124
COG1564	36237.9	47343.3	32160	33712	39472.2	29547.8	16263.4	36897.5	22572.4	45735.1	32172.1	35522.7
COG1565	9	56	71	16.5	0	31	36	202.17	30	521.67	115	342.5
COG1566	8445.4	36751.8	9514.4	11108.3	5524.4	8726.89	44380.8	74499.7	23617.3	13836.5	52741.7	43032.2
COG1569	153	19.8	217	319	155	251.4	4655	1244	234.6	751	647	622.7
COG1570	39883.9	51711.8	34810.8	38558.8	41675.7	32589.6	26849.4	44309.2	26524.3	47925.5	35531.1	38342
COG1573	34849.8	38156.8	23988.7	28414.5	30435.1	21429.2	11252.8	15954.4	11596.7	18008.7	17099.7	12637
COG1574	8170.75	10069.3	11026.5	8146.85	11370.9	8005.45	4375.4	7103.89	4187.05	16739.7	5525.55	7953.4
COG1575	30549.7	37682.8	17564.7	23080.9	22135.9	17879.2	17921.5	21558.5	12409.3	5590.25	19609.3	12013.2
COG1576	38252.4	50431	32711.8	36017.8	38988.7	30834.1	26713.9	44119.2	26246.3	47592.5	35330.1	37300.5
COG1577	39241	63281	21280.9	27862	32709.2	24501	712	454	4911	2329.5	10888.4	182
COG1578	492	305	536.05	252.05	1126.1	458.6	58	161.25	111	470.15	102.5	223.9
COG1579	4095.2	1176.08	3720.53	5942.93	2474.2	3822.22	9949.02	19466	7801.32	2120.5	13290.9	11911.2
COG1580	147.5	4147.09	1132.9	331.5	741.5	282.9	932.5	1641.47	1105.1	4115.62	1216.5	1957.2
COG1582	1902.5	530.29	1891.9	3644	3447.5	2121.5	1931.5	3276.3	4402.5	10825	1637.5	3535.5
COG1583	4840.75	2875.55	4721.3	5009.63	3527.6	3383.17	3508.67	8239.75	2200.52	2602.4	4634.17	18536.9
COG1584	110.5	8272.75	782	272.25	1429.5	473	973.5	1576.5	192	8709.25	928	1224.25
COG1585	13952	15623.5	16340.8	15819.2	17307.1	14383.8	20445	18876	15055.9	35243.5	15082.2	18850.7
COG1585	13952	15623.5	16340.8	15819.2	17307.1	14383.8	20445	18876	15055.9	35243.5	15082.2	18850.7
COG1586	1822.5	8377.16	3292.15	3147	6789	2254.71	9286.96	14336.6	11235.7	18337.8	10248.2	24976.6
COG1587	3072.2	4162.2	2851.53	3775.93	1092.7	3004.53	14742.7	21639.2	7862.78	3042.57	14530.1	12296.9
COG1589	34742.8	50650	31060.3	35264.8	38238.4	30422.5	18183.6	20908.2	16717.2	38156.6	18745.2	22953.1
COG1592	42212.4	45730.5	48578.2	48347.2	53549.1	44449.6	56497.4	97116.3	53094.1	113803	66110.2	83681.6
COG1593	18826.2	21649.2	24824.9	22851.3	23056.1	22590.8	18153.8	39589.2	20141	35699.3	24042.3	38078.9
COG1595	137984	146750	142588	151687	161063	136979	148581	288844	168767	288892	219858	223416
COG1596	2918.2	8198.58	3953.2	4331.78	1388.7	3357.72	13333.8	37271.4	10616.1	3854.68	25557.9	30408.7
COG1597	67422.1	110809	57824.9	61895.6	79144.9	54958.4	32433.4	70422.9	41960.1	63952.9	64273.9	57135.5
COG1597	67422.1	110809	57824.9	61895.6	79144.9	54958.4	32433.4	70422.9	41960.1	63952.9	64273.9	57135.5
COG1598	21335.2	21667.5	20416.2	21234	13651.3	19430.8	14936.6	8172.7	8030.18	14598.8	5636.3	6231.35
COG1600	3341.7	8935.94	3371.7	4081.08	3582.4	3382.03	11483.7	12419.8	9662.53	19170.3	6838.6	11208.9
COG1605	5649	1533.32	5249.3	4825.8	5678.1	4217.41	2209.21	5999	2749.79	6531.97	5114.98	4056.09
COG1606	6402.5	9886.67	8757.4	6704.05	9890.6	8419.5	11314.5	13417.3	9087.6	22342.6	7011	18345.3
COG1607	14525	29139.7	10894.8	9479.5	17414	10754.3	8130	8511.17	5369	16190.2	10012.8	6012.5
COG1608	0	2	0	0	0	0	0	0	0	0	0	0
COG1609	237015	342986	208453	198652	274471	177899	78461.4	153171	115417	259134	150113	187515
COG1610	33191.2	41688.7	24026.3	28455.8	27433.2	26049.9	21823.1	32165	19559.4	32634.7	25249.1	27527
COG1611	22524.5	18845.7	19251.6	24267.6	13013.2	18603	21331	36813	13467.6	10349.6	24632.1	15444.7
COG1612	26	85.33	7.33	4	0	58.5	38.5	25.67	15	546.67	5	103
COG1613	44	4077.33	549.6	107	349.5	462.5	274	1105.3	454	3273.2	796	872
COG1614	3487	6254.75	4195.8	2938.05	4394.1	4304.1	1214	1997.5	1508	7760.15	1395	1696.15
COG1615	1308	501.91	3508.63	3696.3	3655.6	2295.31	244.96	75.58	584.06	4111.3	144.73	221.79
COG1618	3383	3719	4107.25	2843.75	4083.5	4166.5	977	1753.25	1506	2984.75	1277	1574
COG1619	6038.75	31984.7	8592.8	7439.08	16973.1	6070.19	14809.6	16941.3	9657.59	25992.2	15202.1	27110.4
COG1620	6795.75	24043.5	11001.5	11474.5	8276.6	9902.56	5104.96	4063.97	6328.56	5933.84	2524.73	2578.29
COG1621	23310	66838.9	27567.7	26628.8	47111.1	24005.6	18368.5	42637.6	20606	29319.2	38036.8	42913
COG1622	318	4199.66	635.33	1153	415	334.5	395.25	1114.43	127	1758.93	852.25	955
COG1623	5327.5	5363.66	3438.6	3667.75	4271	3466.71	2770.46	5204.88	1422.06	9461.35	4374.23	4466.64
COG1624	36418.4	45935.8	28115.5	32622.8	34403.7	27764.6	19748.6	37162.3	24742.3	44368.6	29762.1	32595.5
COG1625	8317	9921.26	11453.3	9906.85	13918.9	10925.1	5754.86	15800.1	9963.36	26847.5	10460	20427
COG1626	30	8073	210	28	628	10	4	1411.67	46	68.67	1048	36
COG1628	0	8	0	0	0	0	0	0	0	0	0	0
COG1629	28396	16676.5	23625	35770.3	9511	27622.7	104481	206254	79274.7	25531	141719	122038
COG1633	837.5	2202.2	584.75	802.25	1605	669.11	748.46	853.53	382.16	2735.15	252.23	345.09
COG1635	0	0	27.5	67.25	0	29	187	555	369.5	106	356	135
COG1636	13074	27373.9	16279.9	14713.2	26787.9	15363.9	14041.6	31377.2	14502.7	24883.5	28475.2	26417.7
COG1637	1121.5	370.5	2818.33	2121.5	3239.5	1431	120	0	145	1800	36	8
COG1638	18079.2	20836.2	22539.9	18954.3	23028.1	20440.8	17600.5	33302.4	16851	35590.1	21375.1	31973
COG1639	13	22	552	95.5	10	84	310	797.5	86	1201	401	1440.5
COG1640	21244	19462.6	28222.2	25184.6	31697.4	19902.1	10824.9	26247.1	16138.4	37704.5	19943	30081.5
COG1641	5613	7426.38	7348.4	5047.05	7485.6	6865.5	3646.5	9355.55	5304.6	11532.9	4886	7646.85
COG1643	1244.5	8488.83	4024.66	2497.5	3973.5	1917.5	5295.75	3314.42	525.5	3119.92	2221.5	2168
COG1646	8	23	0	19	0	26	37	0	16	63	13	24
COG1647	10894.8	4714.7	6029.2	5473.75	4158.6	3731.25	7153.25	8063.7	2987.75	12572	4011.2	11446.2
COG1648	4480.5	7940.49	6906.4	5627.05	6086.6	7349.81	8105.46	15145.5	7411.06	20397.9	9443.73	17329.5
COG1649	10601.9	9514.25	6996.95	9771.7	7157.9	6997.6	21794.2	44342.2	19059.8	26626.2	30835.9	26311
COG1650	0	27.5	0	28.5	26.5	41	0	23	3	223.25	0	0
COG1651	1256.5	8614.5	4059.2	2509.5	3982.1	2128.2	5362.25	3350.93	603.5	3747.43	2264.2	2442.5
COG1652	438	4251	536	214	1327	419	49	787	68	187	548	114
COG1653	109234	109608	132210	128049	145583	119844	41265.7	94093.7	76974.3	199111	76193.8	99538.9
COG1655	111	52.29	346.6	186	477.5	196.5	585.5	113.8	1387	5275.7	99	110
COG1656	2	2	0	0	0	0	0	0	0	75	0	7
COG1657	1	64.33	0	0	0	0	2	0	0	19	0	0
COG1658	28511.2	41692.9	19702.1	23244.8	28310.1	19076.6	9454.71	17913.6	13279	29819.3	17605.9	20459.2
COG1659	0	0	89.6	38.6	13.2	41.2	0	5	2	133.8	0	11.8
COG1660	37118.8	51630.3	32670.6	35123.1	40993	30071.9	18111.9	26387.2	19236.4	45897	22854.7	27834.8
COG1661	1153	4798.8	1800	1283	3274	837.4	792.5	4176.5	1973.6	4565	4111	3448.2
COG1662	45	12105	315	39	942	15	0	2115	57	0	1572	42
COG1663	3377.2	4126.58	4356.2	4630.93	1907.7	4288.72	19093.8	26226.2	10831.6	4212.75	18586.9	15383.2
COG1664	365	65	273	213.33	292.5	245.67	418.17	998.17	870.67	4359.92	380.17	1198.33
COG1666	1374.5	5204.63	2537.5	2634.5	2175.1	1586.4	4077.75	8426.75	2699.6	2743.5	4470.2	12481.2
COG1668	10975	42131.6	15053	15730.2	20356.4	17217.5	8743.95	22479	9495.35	26941.4	18838.6	10603.1
COG1668	10975	42131.6	15053	15730.2	20356.4	17217.5	8743.95	22479	9495.35	26941.4	18838.6	10603.1
COG1669	537	1312.21	1375.8	1120.15	1761.1	1200.5	3110	3373	2324.35	6737.65	2977	2444.6
COG1670	77431.4	132753	80799.5	88203.8	106969	76895.1	53466	111247	62937.9	179190	85548.7	90389.8
COG1671	2171.5	11748	4056.35	2499.3	7986.7	2601.31	3612.21	7869.55	5019.56	23417.4	6899.43	9481.04
COG1672	16896.2	6340.25	5394.25	10005.6	5864.8	6446.99	8419.69	13972	7350.99	6601.15	11663	10906.4
COG1674	32508.2	14054.9	22111.5	26168.1	23052.7	21273.2	21777.9	31080.5	21838.7	38695.3	22994.8	19533
COG1677	1079.5	4840.09	2212.9	2281.5	3083.5	1645.9	2104.5	4182.14	4041.1	16331.3	2213.5	4456.2
COG1677	1079.5	4840.09	2212.9	2281.5	3083.5	1645.9	2104.5	4182.14	4041.1	16331.3	2213.5	4456.2
COG1678	2768	4107.58	2530.33	4118.03	1069.5	2717.42	9826.67	13408.2	2291.92	1542.42	10240.7	7337.08
COG1679	846	435	951.6	433.6	2039.2	835.2	106	164	98	324.8	48	186.8
COG1680	49409.5	59646.6	23884.2	33377.7	33245.8	26037.7	6875.34	23701.1	13569.8	35795.1	21541.2	20533.1
COG1682	19770	26857.2	27074.1	23756.9	29098.2	21189.7	13337.6	21006.2	14308.4	41814	13639.9	19788.9
COG1682	19770	26857.2	27074.1	23756.9	29098.2	21189.7	13337.6	21006.2	14308.4	41814	13639.9	19788.9
COG1683	9723.75	11492.2	11190.1	9106.75	13934.1	7762.16	14013.5	20416.7	10930.6	27777.8	13561.2	23658.9
COG1684	1254.5	4537.13	2502.5	2935.5	3258.5	2045.9	1860.5	4120.67	4226.1	11536.4	2310.5	3889.2
COG1684	1254.5	4537.13	2502.5	2935.5	3258.5	2045.9	1860.5	4120.67	4226.1	11536.4	2310.5	3889.2
COG1686	67514	74505.5	48525.1	48793.8	63968.9	44564.6	23631.9	45508.4	38238.3	110548	39749.1	55658.5
COG1687	17936.5	6876.5	14231.7	12847.4	15722.7	12309.2	11967	17392.2	11394.8	19261	11699	13395.3
COG1688	0	0	0	0	0	7	0	0	0	0	0	0
COG1690	498	4244.83	557.25	1818.65	1691.5	801.5	4871.5	2282.75	1586.75	5316.25	1284.5	1926
COG1691	6532	9963.67	9091.5	6892.65	10041.3	8580.7	11320.5	13416.8	9103.1	22461.4	7022.5	18377.7
COG1692	2299.5	2980.13	3073.25	3867.55	5760.2	3187	3493	10252.8	6197.6	14184.9	6745.2	14771.1
COG1694	17845.5	29721.9	13815.6	12542.9	21055.4	11766.9	12452.8	24084.7	10670.4	13823.5	19920.8	15583.1
COG1695	40175.5	88035.8	42073.4	39100	72659.1	38437.7	19479.1	54929.8	34709.9	110380	48227.6	47078.9
COG1696	48334.4	54627.7	41039.6	44277.7	48725.6	38456.6	21208.6	46450.3	34296.3	73910.9	40933.1	39179.4
COG1699	1816	4114.17	2460.9	3864.75	3896	2988.4	2302	4356.8	4861.1	20204	2136	4548.95
COG1700	423	216	431	201	1013	397	49	82	323	1943	24	93
COG1702	39360.9	55060.2	33657.4	37652.3	40624.7	31106.3	24411.9	40142.3	25466.8	46236.1	31954.9	35104.8
COG1703	2507	7761.13	2912.5	3104.78	1500	2487.32	12825.9	26692.2	7385.02	12504.8	16199.2	27010.5
COG1704	28626.5	37295.9	23739	27907.4	28012.4	22228.6	22172.3	30782.9	15519.4	20017.8	25921.3	20622.8
COG1705	73389.7	71824	33770.6	41607.9	39962.5	35130.7	13426.4	29113	15766.6	22827.5	32201.4	14073.6
COG1705	73389.7	71824	33770.6	41607.9	39962.5	35130.7	13426.4	29113	15766.6	22827.5	32201.4	14073.6
COG1706	29	4083	612	102.5	336	85	487	1260.17	635	1483.67	916	1173.5
COG1708	2	0	0	0	0	0	0	0	3	0	0	6
COG1712	560	46	586.5	801.45	494	600	9547.25	3166.75	1320.5	2121.25	1206.25	2992
COG1713	35142.2	46797.8	28426.3	31166.3	34890.5	27442.9	11580.6	22091.3	17697.9	41018.1	20722.2	24698.8
COG1714	387	597.66	899.05	524.28	738.1	897.87	1637.92	2372.47	623.92	5466.87	996.12	1646.83
COG1715	8491	628	2512	2557	1278	2008	162	50	834	717	152	4
COG1716	1097.5	376.5	2450.33	2067.5	3235.5	1192	224	2027	517	1777	1018	8228
COG1718	2	0	0	0	0	10	8	0	5	90	5	39
COG1718	2	0	0	0	0	10	8	0	5	90	5	39
COG1719	423	228	431	201	1013	397	49	82	49	113	24	93
COG1720	4148.7	7949.3	6670.7	3642.73	8127.2	5131.87	5776.52	6593.95	7299.17	10449.2	6596.37	8884.63
COG1721	591	345.26	901.9	445.83	1333.3	850.47	1504.57	1615.87	1039.72	4044.47	612.97	615.33
COG1722	39373.8	51657.8	33042.3	35903.1	41242.5	30836.1	19278.9	25131.2	18459.9	42040.2	22423.7	27485.5
COG1724	8928	874.6	3239.9	2964.8	2289.8	2482.8	130.9	213.2	696.8	759.8	180.3	253.5
COG1725	74128.2	68571.2	70250.3	69852.1	78404.7	63883.5	27681.3	59275.9	46251.1	124120	42336.7	50822.9
COG1726	2770.2	38.25	2540.2	3497.43	681.7	2739.72	10035.5	19591.5	7634.32	2088.5	13234.6	11462.7
COG1728	294	4295.84	663.9	519.25	1622	708.9	1283	609.3	1625.1	13942	329.5	627.95
COG1729	127	4055	745	305.5	567	315	5003.75	2406.25	502	1340.5	1515.25	1578.5
COG1732	18789.5	42132.2	14643.4	16229.5	21855.8	15665.9	5550.96	7491.88	5397.46	19676.8	10947.6	6686.34
COG1733	74074.2	98461.5	60149.1	60384.3	73591.2	57797.2	32138.8	61462.4	34458.2	79832.9	51591.6	49577.1
COG1734	3335.2	11917.8	3318.7	5136.18	2180.7	3810.62	15162.8	22672.4	8230.92	12249.4	15295.6	12946.1
COG1735	119	4068	314	263	458	196	152	1851	703	215	847	1604
COG1737	72523	177561	82860.1	88171.2	112551	82311.6	22883.4	64789.9	43875.4	109341	55452.3	88337.1
COG1738	6081.95	7984.75	7790.33	7186.18	5792.2	5818.47	12149.3	21480.8	7797.57	8172.84	16896.4	14888.4
COG1739	39876.9	51629.5	34808.8	38556.8	41666.7	32587.6	26813.4	44285.5	26495.3	47775.8	35491.1	38303
COG1740	2575	8183.38	2046	2723	1419	2029.65	9648.75	5523.42	2279.6	1366.17	3271.5	9395.95
COG1741	2953	8763.19	3771.8	5805.33	2037.1	3620.33	8293.38	8116.84	3075.63	9891.06	4154.15	7608.17
COG1742	17	4085.7	423	21	314	222	2438.25	757.12	1966.5	510.92	619.5	89
COG1743	3	0	0	0	4	1	1.5	0	0	0	0	0
COG1744	28487.2	39499	31226.3	35902.7	37496.3	31087	21350	33219.9	23576.9	74080.4	23934.8	35969.5
COG1748	9634.2	5565.35	11432.7	13002.2	11012.5	10959.5	14476.9	33689.6	17482.1	20769.7	22727.2	28696.2
COG1749	145	4085	1334.6	341	742.5	261.5	1012.5	1518.8	1323	6001.45	1128	1692
COG1751	0	8.8	0	0	0	16.4	3	0	6.6	37	0	15.2
COG1752	6146.7	7605.67	5967.7	8215.36	4692.7	7254.84	26198.2	46175.6	13188.3	11689.7	32667	25108.7
COG1755	0	25	28	32	0	21	20	0	87	64	14	59
COG1757	61993.9	66328.9	50618.1	55460	54099.1	52393.1	56111	92222.3	45070.3	108436	72870.6	72582.1
COG1758	32874.5	45422.8	26238.9	30385.3	32552.5	27019.1	15189.6	20452.5	15942.2	37909.2	18418.2	21614.5
COG1760	40809.9	63764.9	44050	41983.5	52808.4	39715.2	34329.2	60559.9	35808.2	66917.4	46683.3	56900
COG1762	33447.8	67529.6	36163.3	43755.8	34216.7	34370.9	19785	43775.3	16429.9	25553.5	31884.1	54505.7
COG1762	33447.8	67529.6	36163.3	43755.8	34216.7	34370.9	19785	43775.3	16429.9	25553.5	31884.1	54505.7
COG1763	8982.5	5392.62	2988.9	3102.3	2572.1	2464.31	5603.46	3172.38	1347.06	4612.25	1580.23	1647.29
COG1764	58	4182.66	166.53	68	319.6	361.5	138.5	809.84	155.5	1715.84	646.95	293
COG1765	20140	16291.3	12033	17195.5	9675.1	12517.1	813.09	903.93	2655.44	6147.08	1039.34	431.26
COG1766	2093	8267.17	3131.9	4097.75	4489	3139.9	2675	5695.47	5358.1	21241.6	3090.5	5537.45
COG1766	2093	8267.17	3131.9	4097.75	4489	3139.9	2675	5695.47	5358.1	21241.6	3090.5	5537.45
COG1767	15977	7250.32	4037	6730	4715	4120.8	2784.25	9235.45	2966	3491.75	6613.25	4951
COG1768	5433.5	4464.49	4081.9	5436.75	6722	3759.71	6157.46	9286.88	8288.89	21882.1	6446.73	7026.14
COG1770	725	4424	2438.33	1858	3125	976.5	390	1035.67	143	831.67	850	784
COG1773	20904.5	8336.58	18760.5	20220.6	18013.7	16925	25884.8	45089	22809.7	33889.8	32080.1	37268.8
COG1774	18791	15634.3	20585.2	21190.8	21579.2	18329.1	21462.1	41712.8	23643.3	43944.8	28569.6	36638.5
COG1775	23106	15531.2	15106.4	15965	15502.3	16052.1	15666.4	15411.7	11745	37413.1	11269.8	10765.6
COG1776	2816	3319.26	3740.4	5434.35	6110.7	3822.5	3584	3803.1	7657.2	28704.2	2494	3646.95
COG1776	2816	3319.26	3740.4	5434.35	6110.7	3822.5	3584	3803.1	7657.2	28704.2	2494	3646.95
COG1778	3374.2	4097.58	4393.2	4668.93	1915.7	4309.72	20558.8	32264.2	12976.6	6487.75	21582.9	25409.2
COG1780	29185	40974.5	14923.4	17395.2	20947.6	15231.8	598	2349.25	3991.5	6004.5	6629.2	1934
COG1781	9690.7	9640.64	13483	13694	11129.6	12256.6	12980.9	25350	12881.6	17947.9	17154.2	15980.1
COG1783	2252.5	1319	3647.93	2064	6584	2402	1779	6096.8	4379	7921.2	5031	6032
COG1785	3200.5	4113.08	3532.93	3751.53	1464	3011.92	6481.92	21028.5	4384.42	3876.7	12832.2	8936.08
COG1786	423	216	520.6	232.6	1026.2	438.2	57	82	49	211.8	24	93.8
COG1788	1521.5	7258.84	3829.33	4415.58	3960.5	4633.57	3599.17	9742.34	3556.77	9444.34	7482.92	5606.78
COG1791	2	22	0	0	0	27	8	0	5	90	5	39
COG1792	38762.4	51314	31951.7	36411.5	38429.6	31142	26727.4	44309.2	26370.3	46028.1	35495.1	38333.6
COG1793	3	79.33	0	2	0	25	20	24	15	491	5	91
COG1794	25115.5	40384.8	15978.7	17856	22812.6	15945.2	9051.25	12351.5	8365	17567	14188.5	11230.8
COG1795	0	12.66	0	0	0	0	0	0	0	3	0	0
COG1796	3	39.33	0	0	0	13	3	0	0	0	0	0
COG1797	11279	8582.57	12457.3	11373.9	11505.4	11653.4	11161.1	28565.2	14175.2	31064.1	21991	24107.4
COG1799	27676.2	46274.3	28784.9	30894.8	37998.5	27002.9	12223.6	24284.8	18760.8	45346.1	21751.7	34083.3
COG1801	9406	24290.7	4175.5	2897	10846.5	2953.3	234.5	2154.5	1045.5	2103.5	5930	822
COG1802	30956.5	36316.4	31535.4	32515.8	32006.5	31415.2	23522.5	57872.6	32823.8	66697.2	36752.3	60336.6
COG1803	15913.5	18568.8	19600.3	19223.6	20291.2	19091.8	12439.7	26738.3	16480	40699.4	18168.7	30852
COG1804	16442	24124.5	10824.3	14620.3	10120.6	11301.1	2255.25	7563.95	3841	14325.4	4386.5	3830.4
COG1805	2770.2	44.25	2540.2	3497.43	681.7	2739.72	10035.5	19591.5	7634.32	2088.5	13234.6	11462.7
COG1806	14548	39395.7	10313	13340	16919.3	12296	9402.71	6819.3	5100.89	12169.4	8409.63	3676.54
COG1807	2982	4182.56	3916	3666.16	1791.5	3389.59	15736.3	17605.7	8095.5	5198.42	10795.1	27140.4
COG1808	2367	104.57	1410.7	2482.45	580.1	1894.76	3837.21	5468.5	1495.71	600.32	2307.93	12913.4
COG1809	19.5	10.8	35.5	70.5	25	41.4	9.5	25	6.6	92.25	7	15.2
COG1811	18888	37464.3	13863	13754.5	27354.2	13727	10975	27297.6	14564.1	27541.5	21834.7	25183.8
COG1814	18851.5	41006.3	8631	5857.33	22199.5	8089.17	1314.42	1613.42	2218.42	1877.92	10204.2	409.33
COG1815	2093	8262.84	3131.9	4097.75	4489	3139.9	2675	5695.47	5358.1	21241.6	3090.5	5537.45
COG1816	15979	38401	12343.8	15577	20172.8	12082.4	6741.86	4068.58	3887.26	14764.9	8425.53	4995.94
COG1817	0	4	33	10	0	10.5	0	63	0	0	44.5	113.5
COG1819	260	821.33	949.98	674.95	968	532	2405.5	4383.05	1261.25	2368.45	1936	5532
COG1819	260	821.33	949.98	674.95	968	532	2405.5	4383.05	1261.25	2368.45	1936	5532
COG1820	27432.8	74655.3	31921.1	29916.5	49002.5	28103.8	12543.1	44929.6	19097.3	37563.2	43335.2	38650.1
COG1821	0	6.33	0	0	0	0	0	0	0	0	0	0
COG1823	3838.5	19037.1	6562.6	8327.25	5427.1	7539.31	3852.21	4508.63	2989.46	17709.8	2289.68	9854.94
COG1825	8667.2	12431.6	11382.2	11591.2	11071.8	10950.2	17533.7	24409.1	10228.8	17825.1	16453.5	14513.5
COG1826	2966.5	10483	4302.16	5672	4578.5	3522	13560.2	7813.09	4434.5	4034.84	4488.75	12468.5
COG1827	14046.2	12955.6	15777.2	14664.9	16027.5	14054.1	8968.15	13124.8	10631.5	26827.4	9802.5	19476.4
COG1828	9702	20554	4404.03	3950.5	11174.1	4121	121.5	268.17	947.5	1717.17	4927.2	289.5
COG1830	950.5	8382	1539.3	1008.83	1990.1	936.27	2295.17	6873.5	2178.92	2666.9	3501.17	6074.23
COG1832	809.5	6688.62	1149.95	1691.25	2726.1	707.71	2603.46	1608.33	1217.06	4787.15	1219.93	1744.89
COG1834	808	260.65	1750.6	871	2418	559.31	649.46	2942.88	1643.46	3072.85	3221.23	3219.19
COG1835	27313.9	76575.1	22644.3	26440.4	41413.5	21635.6	26002.2	32312.2	19362.3	18168.6	37617.6	32125.7
COG1836	69	25	65	29.3	8.2	26.8	2	0	4	49.4	5.2	0.4
COG1837	26387.8	36267.3	25253.8	23558.3	34890.5	20987.4	11784.1	22742.8	17131.9	44394.8	20914.2	26162.3
COG1838	13081.5	15456.4	14649.5	12563.6	17459.4	13055.3	15310.1	23627	14357.4	36525.4	16019	24899.8
COG1839	2	4	0	0	0	0	0	0	0	73	0	7
COG1840	8584.5	3379.46	9459.25	8338.55	11599.1	8489.72	21126.7	33468	14635.2	19682.6	21386	38861.8
COG1841	37433.2	48456	31399.8	35830	39001.2	30932.3	25856.1	43493.2	26079.5	45857.5	34995.1	37273.2
COG1842	1245	30887.4	4924.66	2433.75	14011	2059.31	1626.96	3268.25	1839.46	10878.1	6736.23	1809.94
COG1842	1245	30887.4	4924.66	2433.75	14011	2059.31	1626.96	3268.25	1839.46	10878.1	6736.23	1809.94
COG1843	27	4060	614	109.5	527	86	387	1234.5	119	783	881	1134.5
COG1845	66	4234.33	573.33	129	328	139.5	361.25	1116.1	125	1738.6	850.25	927
COG1846	176000	281509	159566	165244	220648	144548	90236.7	180461	111076	283891	159553	177766
COG1847	24723.2	34875.8	21684.8	21243.8	30196	18988.9	11619.6	22631.8	16815.9	42724.8	20701.2	25236.3
COG1848	136.5	13.5	243	164	104	126	6	3	42	14	8.5	28
COG1850	3	38	318	0	0	11	2434	22	639.33	719	79	24
COG1852	616	4237.55	1806.5	1135.75	1919	1795.9	6383.5	10960	3666.6	11301.8	7071	13451.5
COG1853	31870.2	30857.3	41340.4	42602.3	42029.3	36517.9	39011.1	84699.1	42821.3	83395.8	61658.6	60741
COG1854	34526.9	50779.7	30757.3	32056.1	37487.2	27687.7	14131.1	29700	18774.1	34107.1	26394.1	23334.3
COG1856	22	622	54	30	233	70	164	143	44	3813	128	78
COG1857	41	83.7	94	0	33	37	32	34.7	18	59	24	39
COG1858	120	4157.99	682.5	449.75	434	379	5564.5	8577.5	1138.5	1000	7386	1598.5
COG1859	636	4562.65	785.25	438.75	2642.5	518.81	174.46	1093.33	1265.46	2405.9	691.23	1252.69
COG1861	0	14.29	2	26	0	12	163	224.5	109	41	154	155
COG1862	36334.7	46789.7	29889.7	34394.8	36026.2	29867.1	25787.6	42955.8	25521.5	45094.1	34678.8	35458.9
COG1863	137	641	98.33	216	609	294.5	648.75	350.42	380	2103.92	174.25	197
COG1864	5519.4	38.5	4573.9	6781.48	1345.4	5169.77	19500.6	38187.7	14670.2	3918.25	25802.6	21783
COG1865	3	0	381.8	29.8	11.6	32.6	3486	3863	1780	1545.4	1869	1702.4
COG1866	9233.7	28660.7	13129.8	11538.7	18183.1	12223.7	20442.9	31310	15269.6	15836.1	25106.9	26846.2
COG1868	2090	8312.84	3131.9	4097.75	4497	3157.9	2692	5716.47	5356.1	21142.6	3090.5	5537.45
COG1869	10226	27737	5994.25	3588.55	13358.9	3717.11	4748.86	6285.58	2958.09	11644.6	9923.23	4210.44
COG1871	1912.5	3033.17	2249.5	3197.35	4245.2	2633.6	2143.5	2604.97	4292.1	18731.9	1499.5	2388.25
COG1871	1912.5	3033.17	2249.5	3197.35	4245.2	2633.6	2143.5	2604.97	4292.1	18731.9	1499.5	2388.25
COG1872	30	4107.13	548	82	331	73.4	363.5	2307.17	226.6	531.67	1354	1323.2
COG1873	7177	13638.5	10046.3	9002.5	13261	9704.51	5212.46	11003.4	9369.26	39247.6	7862.73	10131.8
COG1874	19931.7	23452.9	22785.9	24815.5	17380.6	22589.9	9617.46	15999.3	11805.4	14760.6	12379.4	8856.29
COG1875	779	131.21	2390.23	1629.08	985.3	1859.78	8615.53	10347.8	2590.18	2168.7	6840.7	9511.52
COG1876	14041	26229.7	18001.4	16716.1	26157	13313.7	7433.86	15427.3	13671.8	44167.3	9858.23	16322.1
COG1877	20	4072	106.33	17	314	18.5	17.75	736.09	29	504.59	526.25	78
COG1878	2664.5	6098.05	3539.75	4985.7	7490.9	3984.8	8847.5	11281.3	7349.6	25728.4	5820.5	8252.55
COG1879	52865.4	78352.9	68082.7	59086.7	67557.6	63298.6	37765.2	84046.7	52736.1	110950	58402.4	81594
COG1881	21339	16520.8	12881.2	16866.1	11111.2	12641.7	9744	2066	2770.5	4746.05	1478	882.8
COG1882	27610	73193.9	39385.9	32722.5	53035.5	29211.2	25429.8	55864.6	30900.2	76272.1	46245.6	49056.1
COG1883	12277	10194.1	16684.6	15370.2	16082	15229.4	17630.8	49567.4	18948.2	38064.3	34645.4	39238.8
COG1884	4928	7864.38	5105.5	5974.81	2085.5	4624.24	21682.3	46400.7	12197.4	15535.9	28824.3	43543.6
COG1886	60	8678	682	153.5	1125	203	721	1970	144	1796	1371	928.5
COG1886	60	8678	682	153.5	1125	203	721	1970	144	1796	1371	928.5
COG1887	25854.8	33240.2	23096.7	27449	21685.8	19896	5123.25	5940.25	6445.25	25541.9	3376.4	6633.4
COG1891	0	6.33	0	0	0	0	0	0	0	1	0	0
COG1892	23	633.32	10	48	491	133.31	428.46	179.08	35.46	1112.15	12.23	0.69
COG1893	28440.2	15820.1	21984	20343.5	19989.1	17951.5	14646.7	30001.8	14362	22517.1	20512.2	27997.8
COG1894	7994	12914.3	12006.2	12501.2	13564.8	11968.2	7787.92	22225.1	12064.7	31373.2	15378.7	23339.9
COG1895	968	444.6	988.4	470	2058.8	854.8	119.4	207.2	144.8	365.8	79.8	209
COG1896	28333	45461.4	22363.5	25819.8	28754.1	21504.4	8411.3	16162.9	15006.3	27120.3	17604.1	13349.8
COG1897	24697	38892.4	25967	23677.5	34279.2	21212.9	20628	38550.2	23364.7	37110.7	31837.7	35696.8
COG1898	33000.9	22043.6	26414.3	29078.3	19867.2	24123.8	21946.8	37383.9	20504.5	31463.6	26618.3	28640.8
COG1899	5	22.33	25	48	4	40	61.5	0	19	194	49	8
COG1900	0	14.8	47.8	19.13	6.6	41.67	2.67	0	10.27	86.4	1.67	20.93
COG1902	27846.2	59750.5	40672.2	34331.5	51514.4	32516.8	19390.9	41631.6	22721.4	65984.5	37782.7	37059.4
COG1903	10908	8583.76	10912.8	10919.4	9465.4	11237.3	9434.53	17411.1	11782.5	27249.5	11239.2	19401.4
COG1904	7828.2	8868.77	9226.6	8509.45	7204.3	8482.15	11031.1	19963.1	10253.5	13804.8	14840.3	14591.4
COG1905	9688	13505.4	13949.6	13917.5	17682.6	13375.5	10633.8	30145.3	14927.5	34109.5	20517.5	29906.9
COG1906	68	2	117	202	86	153	4616	1195	182	270	607	527
COG1907	0	6.33	0	0	0	0	0	0	0	1	0	0
COG1908	605.5	224.8	812.5	550.5	1848	714.4	1441.5	4701	1777.6	2005.25	4047	3161.2
COG1910	72.5	3616.88	187.6	164.25	837	368.9	652	1518.8	309.6	5531.7	642	931.45
COG1912	3428.5	10263.3	5647	8030	4190	7063	574.5	288	1428	1596	602	79
COG1913	0	14	0	0	0	0	0	0	0	0	0	0
COG1914	21827	26877.7	14462.3	11826.4	18628.5	10640.6	10079.3	19611.1	7043.22	7939.87	18688.7	18182.7
COG1915	429	85.83	1300.8	373.3	2221.1	351.6	631	2989	1660	3059.4	3233	3088.9
COG1916	2	0	44.8	15.8	6.6	25.6	0	0	0	53.4	0	0.4
COG1917	15237	7604.61	13310.2	15650.3	14554.9	12001.8	19756.3	36594.8	19432.3	26256.7	24103	23235.8
COG1918	45103.2	72486.4	56630.9	52139.2	76943	45599.1	31724.1	64806.8	44206	124475	48492	71464.3
COG1920	0	13	0	0	0	2	0	1.67	0	1.67	0	4
COG1921	4815	7913.7	2247.88	2394.5	2864.5	2025.21	2008.46	6821.33	1834.56	10600.4	5197.23	5004.14
COG1922	17044.5	40118.6	17174.2	19314.8	24036.7	19306.8	7828.26	13272.1	11125.2	14708.4	12991.5	17523.9
COG1923	1439	8496.16	2525.6	3071.75	4197	2300.21	8447.21	11078.3	5623.56	19864.3	5778.23	14360.1
COG1924	7212.75	4085.07	8677.6	8228	9409	6596.81	5566.96	9016.63	6355.04	13787.9	7080.73	7563.19
COG1925	63308.2	76317.3	67405.6	61321.8	77006.9	61211.9	29146.9	59342.5	42921	96413.6	47570.5	66372.7
COG1926	0	18	33	8	0	26.5	8	77.67	0	219.67	49.5	173.5
COG1929	34435.9	51803.3	30514.5	32699	36152.7	28478.2	16973.4	36628.5	19217.3	29676	29771.3	31837.5
COG1930	4106	7344.76	4819.1	3580.15	4995	4753.21	1418.36	2460.08	2149.86	12349	1681.03	2364.94
COG1932	14998	34716.3	22039.3	21748	31156.2	17417.9	21630.9	38387.6	22011.9	34028.3	30480.9	33987.3
COG1932	14998	34716.3	22039.3	21748	31156.2	17417.9	21630.9	38387.6	22011.9	34028.3	30480.9	33987.3
COG1934	97	4068	748	309.83	422	441.67	5030.92	4461.92	708.17	1202.92	2488.17	9902.83
COG1936	0	425	13	0	230	18	17	340	22	55	131	23
COG1937	23993.2	31124.4	29451.3	25287	32519.7	25082.9	14817.8	32869.8	21611.9	53278.8	23769.2	41367.3
COG1938	18	0	0	2	0	12.5	3.5	0	0	0	0	4
COG1939	34590.2	46105.3	27609.3	30211.3	35552	26952.9	11861.6	22562.8	18260.4	42926.1	20774.7	25010.8
COG1940	113117	177717	108349	106225	149525	93733.5	56136.2	129287	65731.2	138780	112959	101786
COG1940	113117	177717	108349	106225	149525	93733.5	56136.2	129287	65731.2	138780	112959	101786
COG1941	131.5	2	193.5	160.5	90.5	117	6	3	11	27	8.5	14.5
COG1942	20426	36008.6	11832	15701	18049.1	13113.9	8476.75	5098.92	4374.1	5556.92	7922.45	2279.2
COG1943	40275.2	56406.6	33532.9	36369.6	33866.1	32514.2	12032.8	21937.4	14219.4	25172.3	18609.3	30290.9
COG1944	22	4035	541	86	324	50	297.25	1037.75	89	317.25	768.25	804
COG1945	2	11.13	54	97	0	55.4	207	555	458.6	205	370	209.2
COG1946	1138.5	4466.5	2923.33	2142.5	3553.5	1660	162.5	728.51	200.5	2426.51	588.75	172
COG1947	29239.5	40345.8	28012.1	27294.3	35395.2	23854.1	26509.4	44100.2	24986.3	47400.2	34900.6	38096
COG1949	1213.5	4417.5	3486.33	2413.5	3651.5	1840	5012.25	2278.75	433.5	2789.25	1455.5	1352
COG1950	11458	26717.6	8409.58	5865.05	16610.2	6470.81	633.96	751.33	1450.06	9361.3	5297.93	1336.79
COG1951	15415.7	23200	16868.8	17036	17028.1	15310.5	30043.4	46827.4	22797.2	39346.8	31243.9	38346.5
COG1952	95	4068	668	292	410	416	4920.25	2280.42	317.5	1073.92	1429.5	1414
COG1953	9458	4785.33	2959.1	2984	1673.5	2377.5	85.25	758.55	751.5	1198.95	635.25	231
COG1953	9458	4785.33	2959.1	2984	1673.5	2377.5	85.25	758.55	751.5	1198.95	635.25	231
COG1954	1960	7820.46	4579.6	4210.55	5399.8	3984.61	3670.86	10855.4	4177.26	13215.1	8816.03	8655.44
COG1956	18750.5	40683.5	14558.4	18104.2	21232.8	13999.7	9331.02	22295.6	10344.6	9617.67	19945.1	13681.2
COG1957	55195.5	121938	38794.2	40402.3	64546.4	37695.2	3352.86	8327.78	10781.3	18581.8	24467	5900.34
COG1959	75757	119600	69411.8	65891.4	95192.9	61506.6	36904.7	74339.2	46731.7	102857	67970.2	81408.7
COG1960	21104.2	29720.6	20376.8	24072.4	18942.5	20338.2	22882.6	48123.4	25918.8	49050.3	33771.2	31289
COG1961	144836	84294.5	116588	114695	134028	100367	58462.4	140435	99939.2	239147	106211	115103
COG1963	8717.25	7775.25	8670	8694.5	10282	6384.25	5432.75	14571.5	6975.75	22899.2	10675	19349.5
COG1964	0	39.5	0	28.5	26.5	41	2	23	21	260	0	0
COG1965	90	4048	662	286	410	203	4872	2275	272	943	1403	1338
COG1966	17239	22482.6	19801	18058.5	19070.8	16564.4	28571.8	51216.8	22369	40526.2	34687.7	49774.4
COG1968	24152.5	45686.8	30139.4	28154.5	40380.2	25687.1	27778.1	46462.5	26084.8	52971.9	36632.8	40326.5
COG1969	2537.5	4135.25	1879.5	2631	1076	1975.25	9611.75	4779.75	2254	1261	2714	9282.75
COG1970	37116.9	44861.4	30940.3	35402.5	37015.5	28713.5	25375.5	42552.7	24980.4	36936.4	34129.3	35949.4
COG1971	19763.5	32006.4	25508.2	24983.5	30452.6	23636.3	24675.6	45304.8	25495.5	67001.2	30447.6	32931.4
COG1972	13296	56784.5	6772.53	4451.08	22737.5	5546.79	1246.59	5481.43	2094.59	8699.37	12577.1	8712.21
COG1974	39018.2	59381.9	35471.7	36135.2	46297.7	31350.4	14396.6	30469.8	21359.9	52869.4	26409.5	32545.3
COG1974	39018.2	59381.9	35471.7	36135.2	46297.7	31350.4	14396.6	30469.8	21359.9	52869.4	26409.5	32545.3
COG1975	819.5	8148.88	1502.6	2738.85	2251.7	1218.6	4438.75	9206.42	3284.6	11432.7	6274.25	13788.2
COG1977	589	4157.66	879.93	1406.6	560.2	724.7	6042	3326.67	540.5	2297.47	3110.75	3216.3
COG1978	5	16.8	0	9	25.5	27.9	26.5	0	17.1	254	0	15.2
COG1979	20712.2	19430.5	23144.4	25136	22811.4	20343.3	24745.5	50078	22008.5	42736.7	31558.4	39804.5
COG1980	0	2	0	0	0	0	0	0	0	8	0	0
COG1981	8	40	94	63.5	0	282	122.5	133.17	67.5	822.17	182.75	331.5
COG1982	24334	65272.7	24871.7	27647.9	37887.7	25632.5	20498.7	32631.7	25589.1	61626.9	28103.1	37041
COG1983	37888	53832.4	23839.2	23504.6	38896	22481.5	14253.8	38876.7	13752.1	21278.3	35699.7	20734.4
COG1983	37888	53832.4	23839.2	23504.6	38896	22481.5	14253.8	38876.7	13752.1	21278.3	35699.7	20734.4
COG1984	464.5	4135.83	1812.43	814.5	477	1227.5	4283.25	4935.55	1650	2341.95	2640.75	2539
COG1985	8254.25	11978.5	11406.2	11494.4	10878.6	9953.83	15065.4	19474.1	9720.21	27652	13982.4	16780.9
COG1986	16	4052	105	13	314	16	0	705	19	0	524	14
COG1987	2093	8267.17	3131.9	4097.75	4480	3139.9	2679	5695.47	5354.1	21279.6	3090.5	5545.45
COG1987	2093	8267.17	3131.9	4097.75	4480	3139.9	2679	5695.47	5354.1	21279.6	3090.5	5545.45
COG1988	10264	39023.9	8082	11116	15101.5	10103.8	351.96	1570.38	1772.96	651.15	5991.23	170.69
COG1989	20887.5	45395	12535.1	16206.3	20667.7	13737.3	1830.71	3956.88	4942.06	19761.8	7486.43	2716.04
COG1989	20887.5	45395	12535.1	16206.3	20667.7	13737.3	1830.71	3956.88	4942.06	19761.8	7486.43	2716.04
COG1989	20887.5	45395	12535.1	16206.3	20667.7	13737.3	1830.71	3956.88	4942.06	19761.8	7486.43	2716.04
COG1990	652	9	1172.33	1198	2066	270.5	538.5	2926	1537	2764	3204	3094
COG1993	0	55.32	21	16	4	12.31	1080.46	3947.25	940.46	1328.57	1833.23	1758.69
COG1994	10610.2	10787.9	10228.1	12930.5	13916.6	7942.46	14004.2	18403.3	11349.9	29562.9	12777.7	21027
COG1995	3476.2	4543.08	3467.8	4947.53	2032.9	3619.92	10811.3	22874.5	9417.32	7071.39	15036.4	14171
COG1996	0	0	0	0	0	0	0	0	18	123	0	0
COG1999	17	109.66	67	84	0	138	204	50.67	80	1238.67	153	238
COG2001	32750	28549.2	29350	33577.5	28131.7	27311	21277.4	28550.6	23584.8	36034.3	17384.9	24847.8
COG2002	6671	13015.7	9724.4	8852.75	13842.5	8987.82	5195.92	11445.6	9219.72	31766.4	10158	10732.2
COG2003	22140.5	60221.5	27382.7	28134.8	34758.7	26440.6	21715.4	45024.7	25266.8	45213.5	36056.6	36616.5
COG2005	735.5	4528.6	961.7	778.6	1111.9	751.4	5132.65	3376.62	977.3	2958.12	1790.05	2010.4
COG2006	4090.5	9284.96	5379.6	4129.38	6702.7	4891.77	3110.67	8941.5	4504.02	19577	6486.67	14263.8
COG2008	16977	19322.9	21728.3	21251.2	23729.3	17652.3	23994.5	36019.4	19481.4	38714	27301.9	35117.8
COG2009	368	4099	375	1265.5	511	620	4976.25	4143.92	1156.5	1664.92	2287.5	9184.5
COG2010	41	171.33	97.33	69.5	11	347.5	176	173.67	110.5	1950.67	206.25	624.5
COG2011	34678.2	67440.6	31551.2	34147.8	49189.7	27192.7	16206.1	23746	16591.9	43886.1	26079.2	26205.9
COG2013	10756.2	14549.9	13893.9	12409.9	18028	12119	7179.57	13030.9	9955.97	31339.3	10721.2	12459.8
COG2014	129.5	77	244.5	164	137.5	124	6	4.5	17.5	51	11.5	42.5
COG2015	15	4042	149.8	28.8	320.6	25.6	0	718	24	178.4	524	34.4
COG2017	74578.6	111786	67557.9	75915	77443.4	66529	46397.9	87556.5	50667.1	68213.9	70308.6	80620.3
COG2018	11	22	4	12	0	377	5.25	3.75	25.5	46.25	29.5	6
COG2020	877	1556.33	1174.85	1225.35	1045.7	671.7	544.5	2012.42	1448.5	3080.72	759	2723.8
COG2021	7	77.33	38.33	58	4	274.5	131.25	127.92	75.5	815.92	115.5	188
COG2022	12284.7	11604.2	12001.4	12074.7	8808.8	11972.5	16744.7	28424.8	15008.9	25336.2	21234.6	26513.7
COG2025	17038.5	23810.1	14229.5	17567.2	12593.1	13255.4	25212.6	39834.4	20203.6	39182.9	25572	31953.9
COG2026	3210.25	22956.5	5670.05	3785.3	11882.1	3291.35	1533.25	763.75	325.75	2042.15	4961.5	752.15
COG2026	3210.25	22956.5	5670.05	3785.3	11882.1	3291.35	1533.25	763.75	325.75	2042.15	4961.5	752.15
COG2027	4132.7	4489.08	5931.53	6068.93	5039.2	4614.72	16182.5	26055	9025.82	5171.5	18492.4	15094.7
COG2030	1716.2	20161.6	4813.9	3020.85	14331.8	3923.8	10180.9	26992.3	12824.1	9166.61	25146.7	17283.6
COG2031	257	4090	1028	1628	1292	1040	1433.25	5327.75	1306	2323.25	4599.25	3274
COG2032	1528	5681.93	1531.65	1453.55	2528.3	1252.3	328.65	1662.21	816.3	2741.06	1097.3	1655
COG2033	14615.8	11926.6	17202.9	15543	20237.1	13264.2	11048.8	24452.3	15787.2	32559.3	17792	28107.3
COG2035	4398.25	3636.31	6952.08	5038.18	7992.2	4085.03	5354.68	19409.8	5423.98	11218.9	16716.7	17472.3
COG2037	0	6.33	0	0	0	0	0	0	0	1	0	0
COG2038	11896.2	12738.8	14385.3	13408.3	13522.2	12868.2	20722.9	32264.2	22105.1	35734.9	25191.7	28375.9
COG2039	15717.8	21642.1	15292.1	18551.8	15719.1	14218.1	4196.71	7132.63	3836.71	18318.6	5268.43	5882.19
COG2040	9428	20508	4277.1	2881	11688.5	3855.5	165.25	251.55	1024.83	1621.95	5242.25	108
COG2041	137	4293.33	269	132	430	127	45	733.5	48.5	736	532	174.5
COG2043	423	235.8	463	223	1025	420.4	309	2109	746.6	750	1037	8332.2
COG2044	0	3	0	0	0	3	0	0	0	0	0	0
COG2045	181.5	103.74	463.6	452.75	802	416.71	1709.96	5200.88	1520.56	1039.6	4441.23	3269.89
COG2045	181.5	103.74	463.6	452.75	802	416.71	1709.96	5200.88	1520.56	1039.6	4441.23	3269.89
COG2046	4	35.13	59	22.5	0	217.4	22	78	15.6	49	83	212.7
COG2047	0	2	0	0	0	0	0	0	0	0	0	4
COG2048	180.5	25.6	721.5	375.83	840	350.47	4885.17	8482	3526.87	3431.25	5894.67	4790.73
COG2049	444.5	4117.83	1830.1	817	477	1223.5	4266.5	4932.8	1642	2070.7	2661	2525.5
COG2050	17138	25850.1	14364.5	15440.2	12989.2	11563.9	27323.4	45402.5	21535.7	32227.3	31906.8	41149.4
COG2052	5330.5	5093.41	6979.4	5994.5	9959.5	6285.21	7706.46	13065.9	10856.4	18623.1	8683.73	16345.9
COG2054	0	2.33	0	0	0	0	0	0	0	1	0	0
COG2055	14710	15202.9	6765.4	5970.8	5802.8	4946.6	3404.4	6170.2	3638.8	5477.3	3656.8	4598
COG2056	537	650	1625.33	907.5	1046	1644	4622.25	6013.75	1881.5	4713.25	4872.5	3900.5
COG2057	1521.5	7239.04	3831.33	4415.58	3960.5	4617.17	3599.17	9818.84	3550.17	9412.34	7487.92	5653.58
COG2059	37786.3	30695.4	41315.1	41134.4	47135.8	36626.2	56204	88788.8	54978.9	94631.2	65311.7	83945.4
COG2060	6380.25	8410.54	6884.35	7511.35	4559.5	5226.31	6374.61	10101.3	3674.26	12116.5	5022.78	17522.7
COG2062	2019	4483.33	4070	4427	4139	2357	577.25	1138.42	1660.83	4682.92	945.5	1024
COG2063	29	4083	612	102.5	336	85	487	1273.17	635	1561.67	916	1187.5
COG2064	0	29.33	0	0	0	7	6	14.67	30.5	376.17	0	42
COG2064	0	29.33	0	0	0	7	6	14.67	30.5	376.17	0	42
COG2065	35522.5	49239	20392.9	29433.8	26181.6	23740.2	5551.46	7854.88	9678.06	19260.8	9444.43	12264.1
COG2066	15300.5	22976.6	11250.1	14154.9	8400.6	12789.3	6443.26	8845.33	4157.01	10417.1	6426.55	4397.44
COG2067	691.2	4091	1780.7	1780.68	1274.2	1393.47	15045.8	28285.4	9183.07	3577.67	19251.9	15355.4
COG2068	7584.5	13139.6	10373.6	10577.1	12372.9	9861.3	8226.9	17318.7	10186.4	27393.3	13053.8	20765.8
COG2069	3487	6254.75	4195.8	2938.05	4394.1	4304.1	1217	1997.5	1508	7760.15	1395	1696.15
COG2070	17541.5	20355.4	22878.1	23113.2	27232.9	21298.6	34186.4	59342.8	29189.1	73054.6	40702.2	62018.2
COG2071	34887.8	79488.8	36063.5	37834.3	48968.5	35194.1	10909.6	17549.8	13419.1	29968.9	22494.5	13389.6
COG2072	40	169	1.33	6	0	56.5	57.75	46.45	17	974.95	21.25	226
COG2073	7558	8777.76	10540.8	9726.35	9756.4	10867.6	9133.36	16715.1	11280.9	27150.5	10729.5	19105.5
COG2076	2902.5	78339.4	6813.6	4176.7	29534	4402.25	4317.75	14745.5	2982.85	6179.45	21931.8	35762.9
COG2077	13484.2	40120.1	14673.4	15661.5	19199.1	14245.7	12454.7	29100	7477.67	13345	26030.4	12162.6
COG2078	0	7	2	2	0	0	28	76.5	0	14	5	62
COG2079	355	4101.33	284.33	167.5	498	134.5	443.5	2782	632	2399	1464.5	1608
COG2080	10531.5	17698.9	13797.2	11882.6	20117.6	12971.1	10245.3	21495.3	12775.6	40948.8	14318.6	26906.2
COG2081	22455.2	25374.7	22777.7	23543.3	25934.1	22413.3	17287.8	25125.2	24141.4	64237.6	18822.7	32634.4
COG2082	11681	8917.76	11892.8	12048.4	12040.4	12312.6	9643.36	17351.2	12554.9	29786.2	11096.5	19502.5
COG2084	9901	28352	12912.2	10743.1	16864.1	11699.3	10478.9	18490.8	10814.3	26829.2	13413	23767.5
COG2085	29	20	8	2	8	84	2	1.67	79	37.17	11	2
COG2086	17063.5	23808.1	14298.3	17594	12698.7	13288	25286.6	39848.4	20339.6	39122.3	25623	31921.3
COG2087	12605.2	12988.8	14387.5	14961.5	14782.6	13565.1	15937.4	32505.2	19692.4	36489.5	25164.7	28645.5
COG2088	8765	9269.09	12332.6	12155.4	14122.4	12372.6	7298.36	16292.1	12026.9	41322.6	12120.5	14700.5
COG2089	381	39.29	2112.05	660.38	2100.1	598.77	2609.67	6880.25	2982.67	5425.15	4924.67	8844.23
COG2091	6568	11864.6	6765.8	6865.8	7470.1	7001.85	4568	6284.5	5723	9635.65	3956.75	4753.15
COG2094	19991.5	15195.5	9549.88	15559.2	7564.1	11170.2	1281.71	759.63	4659.89	11909.1	489.68	489.64
COG2095	3084	12168.2	4316.5	4513.84	1931.5	3574.76	23158.5	36216.7	6435.26	3156.42	24145.5	16794.7
COG2096	10328.7	5719.25	4410.9	7275.86	3831.6	4994.9	18468.3	31094.7	12661.2	16289	20878.6	24741.3
COG2099	8506	5400.76	7784.8	8941.35	6973.4	8270.61	8312.36	15216.2	10621.9	26778.2	9962.53	18008.5
COG2102	499.5	4551.72	663	393.25	2126.5	845.62	815.67	568.91	185.92	8744.8	195.71	557.63
COG2103	8680.45	16928.6	12197.8	14105.1	10789.3	11179.8	11359.1	16873.5	12554.4	12765.5	10989.9	24247.1
COG2104	12886.7	11696.9	12624.4	13772.7	10774.8	13009.5	17461.7	29027.8	16804.4	28993.7	21709.6	26906.7
COG2105	965	9620.87	854.85	759.5	3472	1033.71	1268.46	1842.63	323.06	8190.35	802.73	435.64
COG2107	0	21.33	61	25.5	0	19	22	154.5	0	23	75	259.5
COG2108	0	0	2	0	0	2	0	76.5	0	7	5	62
COG2109	8913	10598.5	13225.3	13168.3	13914.3	12044	14090.9	27488.2	16955.9	28217.6	18066.5	33017.4
COG2110	37578.5	70581.7	33171.2	34785.6	46078.2	30047.3	9392.92	21293.8	18324	38125.8	23527.9	31075.1
COG2111	111	627	89	186	603	235	570	275	262	1540	113	38
COG2113	33	22786	1468.5	157.45	9138	662.8	1370	2725	759.75	915	5970	771
COG2114	66	256.33	52.33	62	108	289.5	168.75	146.93	199.5	929.93	121.5	158
COG2115	1221.5	4435.83	3743.5	2826.95	3731	1865	3111.5	14420	3010.75	4022	10237	6481
COG2116	14638	52852.8	16602.3	13900.1	27875.6	15435.9	13224.3	17733.3	10369.7	35228.6	17005.7	13470.2
COG2119	77	5	573	273	108	205	4985.25	3602.42	640	1172.92	1863.25	9568
COG2120	882.5	4572.65	1951.66	1799.75	3000.5	725	953.25	4027.75	2686.5	8400	3994.25	3390
COG2121	639	108.25	1371.4	938.3	846.8	1402.11	1947.86	4794.78	1059.26	537.95	4125.03	3336.19
COG2122	0	19.8	47.8	19.13	6.6	41.67	2.67	0	10.27	94.4	1.67	20.93
COG2124	27	291.66	40	10	0	74.5	55.5	138.7	56	983.7	74	361
COG2127	366.2	4728.33	876.8	1526.9	1207.7	842.3	4805.35	3169.42	4025.4	3478.12	3089.7	4686.1
COG2128	48	4167.99	549.33	91.33	842	108.17	281.92	1224.42	124.67	1436.92	1134.92	1004.33
COG2129	2956.75	542.5	5280.8	4345.05	4622.1	2347.85	6441.25	5279.5	3577	8357.4	4087	5248.65
COG2130	36	4063	105	17	314	37	20	747.01	34	636.01	529	147
COG2131	34688.4	47231	30567.7	34027.8	37288.2	29944.6	26390.1	43160.8	24960.4	44825.6	34597.6	37262.5
COG2132	1244	8243	937.03	1365.5	884.1	583.5	2480.75	1469.43	826.5	1035.43	1140.95	302
COG2133	72	6872.05	207	136.75	722.5	261	359.75	1019.09	125	6220.59	726.75	368.75
COG2134	15	4035	105	13	314	5	0	705	19	0	524	14
COG2135	15800.2	20615	14620.4	17536.6	15605.8	13023.6	3035.5	5404.01	4227	7546.81	2403.95	4549.05
COG2137	36987.2	46566	31050.6	35467.3	37291.7	30761.8	25812.1	42692.4	25667.5	45065.7	34759.1	36187.2
COG2138	24	48	21.53	4	1.6	17.7	3.5	0	4	0	5.2	4
COG2140	2313.75	2887.83	3170	2621.25	2360.5	1439.25	924.25	341.5	250.75	1989	246	602.25
COG2140	2313.75	2887.83	3170	2621.25	2360.5	1439.25	924.25	341.5	250.75	1989	246	602.25
COG2141	213.5	13592.7	672.19	135	1956.6	2009.5	230	2379.19	391.5	3068.19	2052.45	1037.5
COG2142	39	4075	115	23	318	238	65.75	756.42	73.5	645.92	585.5	146
COG2143	0	54.32	74	24.33	4	46.48	3.13	93.08	4.13	19.15	99.4	267.52
COG2144	0	0	0	0	0	0	2	0	0	9	0	4
COG2145	22406	16523.3	17150.6	17678.6	18799	15528.6	13251.6	15756.6	14008.7	34788.3	8785.48	18324
COG2146	349	8204.99	1182.33	1245	739	578.5	632.75	2163.59	207.5	2033.09	1627	1715
COG2146	349	8204.99	1182.33	1245	739	578.5	632.75	2163.59	207.5	2033.09	1627	1715
COG2148	76582.1	74563.2	64847.3	67548.4	68581	59283.9	52226.9	96418.1	57324.8	104508	74018.8	84589.9
COG2149	33	4042.33	106.33	15	314	22.5	11.5	705	19	65	529	57
COG2151	39069.7	56070.1	29444.7	38935.9	28656.3	32105.2	10493.3	20307	13503.3	6724.59	19743.8	10929.7
COG2152	4879.2	1233.83	3543.3	5894.15	2711.7	4532.8	16591.6	27426.8	9205.65	9680.54	20324.2	12422.1
COG2153	32430.2	44322.4	18912.9	21457.3	25068.1	17746.2	6718.4	11966	7807.38	21533.2	13206.6	14755.2
COG2154	5	67.99	37	49	0	273	115	34.67	67.5	646.67	108.25	112
COG2155	7562.5	10511	10005.9	9108.3	14348.3	9463.51	5036.86	11268.6	9668.36	29764.6	7792.53	10471.6
COG2156	9668.25	12014.5	10836.4	10278.4	8529.5	9238.31	7240.61	10727.3	4611.26	15389.5	5970.78	17629.7
COG2158	0	378	13	0	213	0	2	306	40	178	131	9
COG2159	7244	4572.4	9582.7	8739.85	11323.9	8709.8	3771.9	13075.4	8954.65	15753.9	8881.8	25206.6
COG2160	5857.7	27779.5	10484.7	8209.55	17972.7	8133.3	7683.1	11102.2	8784.4	11761.5	11503.2	20506.6
COG2161	147.5	4052.5	670.5	357	510	632.8	973	8269	1213	2289.5	7929	1181.5
COG2162	439	4275.33	536	224	1327	411	57	788.67	77	316.92	548	115
COG2165	7735.5	31048.2	8981.45	10032.1	8079.7	8441.01	1211.21	5429.88	3212.96	10602.9	3589.73	4359.74
COG2165	7735.5	31048.2	8981.45	10032.1	8079.7	8441.01	1211.21	5429.88	3212.96	10602.9	3589.73	4359.74
COG2166	2807.2	8146.58	2769.2	3560.43	1309.7	2605.72	10068.5	20928.6	7654.82	2338.17	14307.4	11425.7
COG2168	23	4037	547	82	328	53	242.5	1034	63	239	756	742
COG2169	20	4096	105	15	314	24.8	20	730.67	34	537.67	529	112
COG2170	36	4078.33	106.33	17	314	46	23	729	26	456	529	98
COG2171	24902.8	35991.9	14571.7	14705.9	24137.2	11500.3	9247.13	9306.55	3753.38	19124.4	11783.6	7255.92
COG2172	14969	17645.6	16668.8	17482.4	21591.6	15459	10107.2	25858.2	17193.8	56450.4	18997.9	22185.5
COG2173	896.2	24080.3	2949.8	1681.4	11347.8	3258.4	8166.1	16356.2	8469.65	4078.4	12822.2	11428
COG2175	15	4107	105	21	314	191	40	736.34	38	723.34	561	207
COG2176	34053.8	45836.5	26219.4	28467.8	34211	25752.5	7968.11	16541.6	14118.5	37437	17805.7	14785.6
COG2177	18792.2	41402	27765.4	25953.3	36599.8	21538.9	27396.9	44497.4	24299	45689.1	35365.1	38430.6
COG2178	0	11	0	0	0	4	0	0	0	0	0	0
COG2179	30673.8	40993.4	25599.8	27506	32613.9	24288.5	6435.65	14685.2	13625.1	29730.3	15428	12935.5
COG2180	8566	8700	3123.33	2780	1882	2291.5	7109.5	1446	1617.5	1449	1230.25	102
COG2181	8586.5	8708.8	3158.83	2848.5	1911	2169.9	7164.5	1471	1615.1	1555.25	1224.25	117.2
COG2182	14981	19651.8	15497.4	16597.5	15066.2	14462	2977.96	6938.68	7003.46	18386.8	6302.63	5848.69
COG2183	27620.5	39895	24790.6	23788.8	32477.7	22128.1	21825.9	44138	24711.4	44858.6	35220.6	37862
COG2184	13611.7	15996	10657.5	12293.5	8667.3	10230.1	10193.8	11827.4	10076.1	7249.07	8487.37	8431.33
COG2185	683	4308.55	1487.5	720.75	2581.5	1048.4	5549	11340	3785.6	13336.2	7301	13785.5
COG2186	21365	57403.6	29845.6	23400.8	32539	26366.2	17935	44512.1	22542.2	49536	28091.6	47634
COG2187	0	32.33	2	0	0	13	16	89.17	12	329.67	10	129
COG2188	109669	244383	101318	117936	138138	101906	37369.5	67395.2	38520.8	68317.6	71664.4	85575.6
COG2189	9249.2	39123	7604.7	3420.4	22501.2	4396.3	4565.1	3852.7	6618.9	5004	14466.7	7214.1
COG2190	25637	56324.3	29540.2	27629	38654	25633.2	9245.56	22999.5	12940.2	27454.2	20677	28063.4
COG2191	457.5	2228.55	573.1	351.85	1222.7	562.1	155.5	215.5	65.6	1428.55	40	169.75
COG2192	0	44.33	0	10	0	20	10	0	14	150	5	39
COG2193	83.5	4103.33	1039	196	454.5	545	637.5	1479.84	341	1794.84	1120	1669
COG2194	2572.2	24226.2	4052.2	3429.93	2579.7	2608.72	19427.8	21228.7	10968	6959.75	12857.9	29730.2
COG2195	68533.9	87922.4	55017.2	63897.3	58704.5	55853.3	59797.4	107804	54117.8	88640.1	78648	77389.6
COG2197	35464.8	77156.3	41366.7	41695.7	49558.4	30885.7	49109.3	73255.1	33424.4	61797.7	57581.4	55982.2
COG2197	35464.8	77156.3	41366.7	41695.7	49558.4	30885.7	49109.3	73255.1	33424.4	61797.7	57581.4	55982.2
COG2198	1002.5	239	1119.9	806.9	1412.3	1202.8	391	949	583.5	2498.2	338.75	1162.2
COG2199	60690	120703	77693	65026.8	99744	68399.6	44086.1	103522	73637.3	212847	74244.9	101327
COG2200	46660	80705.9	49529.8	39746.6	58255.3	40987.9	20321.3	54671	42192.3	123983	41266.7	51754.8
COG2201	901.5	6878.83	1841.9	1972.75	2957	1420.4	1755.5	2692.64	3321.6	16070.3	1740.5	2105.45
COG2201	901.5	6878.83	1841.9	1972.75	2957	1420.4	1755.5	2692.64	3321.6	16070.3	1740.5	2105.45
COG2202	1692	879	1724	806	4052	1588	206	328	201	615	101	418
COG2203	423	249	431	205	1013	397	79	121	49	421	29	174
COG2204	9788	17244	14205.5	14236.8	5649	12972.3	35143.6	103831	19499.9	15980.4	73343.9	52525
COG2205	8169.75	14642	11366.5	8971.85	9569.9	9190.46	3695.86	9124.58	5012.51	18409.5	5341.28	15304.6
COG2206	1194.5	2179.76	2854.25	2155.25	2684.5	1810.3	2492.5	2349.92	4198.2	26939.2	1465.5	3191.4
COG2207	166392	221313	177162	188220	197667	166922	178783	324070	180571	326551	239914	299693
COG2208	1544	2024.23	1907.6	2096.08	2120	2247.38	2667.88	6373.3	3246.23	4358.52	5044.65	3762.72
COG2208	1544	2024.23	1907.6	2096.08	2120	2247.38	2667.88	6373.3	3246.23	4358.52	5044.65	3762.72
COG2209	2770.2	38.25	2540.2	3497.43	681.7	2746.72	10035.5	19591.5	7634.32	2088.5	13234.6	11462.7
COG2210	426	233	431	201	1013	415	49	82	49	113	24	93
COG2211	94374.1	113764	76133.9	77064.6	87756.1	72433.7	31721.4	53378.6	40821.8	81323.8	47287.6	71425.2
COG2212	137	641	98.33	216	609	288.5	648.75	350.42	380	2121.92	174.25	201
COG2213	9221.25	32438.5	5896.8	5908.25	14400.5	3606.05	2199.25	4369.5	1538.75	3961.25	7357	9547.25
COG2215	179	4058	430	224	992	258	262	4332.67	868	195.67	2891	1344
COG2216	3960.25	8372.29	5767.85	5278.1	4025	3465.06	4176.86	8864.58	3050.26	12812	4668.28	16021
COG2217	114788	192897	104602	112120	139348	99727.7	59438.9	96477.8	67613.1	131981	91071.9	84613.7
COG2218	0	6.33	0	0	0	0	0	0	0	1	0	0
COG2220	15736	16703.8	18187	17690	20255.8	16030.8	23834.5	60373.8	23787	33874.2	39755.3	52222.5
COG2221	11622.5	15552.1	11246.2	8906.4	13092.3	11157.9	6444.38	12454.1	7239.18	32220.2	8157.69	9939.87
COG2222	16615.5	34015.1	24375.5	21979.2	23991.1	20198.3	4723.96	10436.1	7520.46	17392.1	8679.43	11673.7
COG2223	5571.7	22184.3	5739.63	5668.75	6898.9	5955.77	21525.3	27849.5	11914.5	9524.94	20283.4	34972.2
COG2224	21	4074	111	21	314	254.5	41.75	734.42	50.5	585.92	545.5	123
COG2225	57	8112	216	36	628	274.5	51.75	1439.42	74.5	675.92	1074.5	176
COG2226	40413.7	43666.4	32441.4	39006.2	27425.6	32360.9	25892.1	45358.3	27444.5	54691.1	31082.6	34569
COG2227	57	8129.33	678	109.5	642	293	285.75	1817.42	142.5	807.92	1369	921
COG2229	11	28	4	6	0	178	8.25	3.75	9	46.25	15.25	6
COG2230	24020.5	40829.1	17939.3	19229.8	23587.1	17842.4	4983.46	7102.89	7439.96	12383	8750.73	12001.1
COG2231	430.5	16.5	1025.2	420	442.1	583.7	56.5	78	107	1476	79.2	203.5
COG2232	0	6.33	0	0	0	0	0	0	0	1	0	0
COG2233	65454.4	115667	59131.8	60031.9	73640.3	54357.8	39402.2	72332.2	41118.7	85511.4	61270.9	72835.5
COG2234	31	4071.66	142	136	314	114	131	706.67	93	374.67	586	104
COG2235	10814	2663.82	5277.33	6056.63	3847.7	4251.08	473.13	412.08	1399.63	6775.05	642.1	1421.42
COG2236	71	36	162.33	212	86	183.5	4653.5	1307	209	763	691.5	733.5
COG2239	15420.2	32255.8	17954.9	18965.1	27265.2	16981.5	16651.4	28352.2	12678.3	39242.4	26722.7	20144
COG2240	24461.2	68423	26837.3	27102.3	43839.1	25386.7	20573.1	34684.5	23550.4	38099.3	34566.4	29190.8
COG2241	5048	3939.49	3007.9	2562.05	3161.1	2780.31	4902.46	7032.88	2707.06	8879.25	5268.23	11849.5
COG2242	10090	8322.76	10575.3	9852.93	10600.4	10692.3	9429.03	17419.8	11216	24274.2	10709.2	18948.9
COG2243	7141	8604.76	10158.3	9653.93	8699.4	10478.3	9469.03	17431.9	11519	25832.9	11248.2	19448.9
COG2244	125465	194665	115020	126404	149738	109709	89152.7	177053	101514	149275	151396	133364
COG2245	0	0	19	6.5	0	8.5	0	12	0	5	25.5	74
COG2246	51929.9	78131	41973.6	50302.3	54956.2	41726.9	21411.2	38304.9	27354.5	46642.2	35035.2	27656.5
COG2247	37730	139	7530	12690	7300	7120	0	0	40	0	50	0
COG2249	11666	18076.5	8228.75	6241.53	7157	4567.97	13860.9	7757.75	3183.92	4457.5	5154.92	6836.83
COG2250	11	8.8	22	35	0	33.4	150	170	159.6	52	174	135.2
COG2251	0	20	1.33	0	0	11.5	3.5	0	0	0	0	4
COG2252	51453.2	131232	49106	57013.9	71904.8	50536.3	22177.2	36856.5	23869.2	60143.8	41069	29659.2
COG2253	996	244.6	1109.4	959.8	1285.8	1003.8	2394.4	14703.2	2733.8	976.8	9692.8	2761
COG2255	39460.9	51495.8	34383.8	38357.8	40662.7	32205.6	26800.4	44227.2	26475.3	47812.5	35507.1	38249
COG2256	49996.9	63256.2	41622.8	49966.5	46966.7	41100.8	27365.9	46861.1	29502.8	49557.8	36625.9	41317.3
COG2257	823.5	446.09	1846.1	1802	1456.5	1296.9	1312	2787.3	2944.6	8763.95	1341	3341.7
COG2258	93	6682.58	180.33	90.25	1138	268	794.5	3091.17	611.5	2941.17	1580.25	8386.75
COG2259	4778	8237.83	3893.82	5062.81	1716	3959.64	9242.59	6394.42	2462.34	2365.42	3648.09	6740.16
COG2261	12868	38001.7	10119.5	11081.4	14932.4	10044.7	1485.42	3564.76	3006.17	2018.91	7239.77	806.73
COG2262	43233.9	51517.8	34743.8	39612.3	41380.7	32898.6	24288.4	42122.2	24194.9	47048.5	34421.1	29827.5
COG2264	34513.7	45283.6	26197.8	29810.8	32233.7	27883.6	26031.6	42520.8	25029.1	38967.1	34469.3	35036.4
COG2265	77119.4	112160	66815.4	71214.6	80746.7	60354.3	34102.5	61399	40066.5	89062.8	52157.6	55623.8
COG2267	21238.8	30267.5	25657.7	26159	31622.8	21942.3	11613.8	21032.3	14440.7	51779.2	15245.7	19465.7
COG2268	538	4201.22	940.05	975.55	916.4	771.2	1544.9	3559.25	2753.05	5922.65	1508.8	2220.4
COG2269	17	4075	111	19	314	224	26.25	708.75	35.5	61.25	540.5	20
COG2270	20227.2	8817.1	14614.2	13157.2	17567.4	9552.62	3463.82	7854.2	5055.22	20272.2	5993.47	7976.48
COG2271	61079	105177	41745.2	46278.4	45279	40545.4	25836.6	45959.9	26618.8	56720.9	37665.4	44883.4
COG2272	449	250	868.71	348.55	1046.1	711.1	199	1292.59	293	1216.49	623	696.4
COG2273	2	484	170.6	50	1212	7	108	2592.8	1390	2018.2	1140	9318
COG2274	7825.7	53411.6	14515.1	12548.3	28456.6	13677.4	7966.92	6181.77	10482.6	15137.4	14346.4	7576.33
[truncated: 2,270 more rows]

## Sheet: Table S5
Table S5. ALDEx2 results between 4months and 16months group
COG IDs	BH adjusted Wilcoxon rank sum test P-value	Median clr values of COGs	Median differences in clr values between 4months and 16months group	Effect size
COG0001	0.69976	3.73028	-0.137599	-0.307049
COG0002	0.712039	4.96482	0.136439	0.185952
COG0003	0.860745	-7.36939	-0.511376	-0.112667
COG0004	0.931051	5.11711	0.10636	0.146075
COG0005	0.435476	5.06416	-0.338573	-0.397942
COG0006	0.105754	6.40501	0.590733	0.975064
COG0007	0.198341	4.3372	0.380316	0.631778
COG0008	0.302102	6.28007	0.376387	0.504381
COG0009	0.239291	5.87031	0.412933	0.551621
COG0010	0.409462	4.21883	0.184569	0.376478
COG0011	0.0453361	2.41136	2.7377	1.54627
COG0012	0.111281	5.56868	0.664931	0.985952
COG0013	0.111281	5.56765	0.654011	0.975985
COG0014	0.457846	5.35892	0.273003	0.483993
COG0015	0.135721	5.67483	0.603803	0.911642
COG0016	0.111281	5.56948	0.741947	1.02933
COG0017	0.0704328	5.4409	0.988565	1.57957
COG0018	0.111281	5.57003	0.695963	1.02901
COG0019	0.902782	6.21875	0.0745598	0.0845125
COG0020	0.111562	5.5964	0.660282	1.12363
COG0021	0.147457	4.47646	-0.742227	-0.860949
COG0022	0.0453361	2.97434	1.30005	1.40492
COG0023	0.168191	2.78029	-1.28801	-0.717298
COG0024	0.252542	6.01964	0.45654	0.588981
COG0025	0.019681	4.5695	1.8728	2.42173
COG0026	0.019681	3.89862	2.62886	1.7093
COG0027	0.191279	3.41445	-0.774076	-0.659683
COG0028	0.0442733	5.89625	1.00682	1.65299
COG0029	0.974534	5.06354	0.0271529	0.0319367
COG0030	0.111281	5.70095	0.64495	0.861695
COG0031	0.290222	5.68222	0.456689	0.799385
COG0033	0.183123	1.48661	1.45886	1.04196
COG0034	0.719499	5.86824	0.215429	0.277774
COG0035	0.111281	5.57541	0.675589	1.06481
COG0036	0.142517	5.71571	0.574992	0.759431
COG0037	0.414089	6.32054	0.392407	0.515536
COG0038	0.019681	5.95975	1.23077	1.79834
COG0039	0.0681896	6.12348	1.18699	1.43308
COG0040	0.98121	4.97516	-0.00136455	-0.00249951
COG0041	0.388823	5.46917	0.418347	0.552146
COG0042	0.179186	6.09718	0.533711	0.788988
COG0043	0.443779	1.39645	-0.826156	-0.604241
COG0044	0.14731	6.09134	0.623093	0.882819
COG0045	0.65184	1.90168	0.42858	0.334143
COG0046	0.67962	5.41436	0.257613	0.388429
COG0047	0.0211454	2.64129	3.28562	1.83503
COG0048	0.111281	5.57422	0.6944	1.06841
COG0049	0.111281	5.5763	0.705602	1.03609
COG0050	0.163256	5.76338	0.54596	0.940118
COG0051	0.111281	5.57357	0.675516	1.00346
COG0052	0.111281	5.5686	0.714197	1.05589
COG0053	0.212414	5.33418	0.471985	0.830651
COG0054	0.729551	4.89073	-0.563761	-0.478294
COG0055	0.111281	5.57773	0.656369	0.894622
COG0056	0.111281	5.58672	0.687838	0.959726
COG0057	0.110339	5.67062	0.684714	1.14587
COG0058	0.295327	5.72639	0.448335	0.738666
COG0059	0.938118	5.07353	0.010424	0.00755396
COG0060	0.111281	5.56791	0.630881	1.02006
COG0061	0.111281	5.56724	0.657478	0.960238
COG0062	0.14731	2.09534	1.27352	0.759017
COG0063	0.111281	5.48103	0.759252	1.20367
COG0064	0.029385	4.76787	1.34185	2.05457
COG0065	0.854117	5.17457	-0.0661451	-0.0931686
COG0066	0.951641	5.18317	-0.0217239	-0.017644
COG0067	0.341635	1.61843	-0.555138	-0.356605
COG0068	0.545971	2.02171	-0.516426	-0.363481
COG0069	0.888951	5.06223	0.0599507	0.0791512
COG0070	0.716911	0.215029	0.304296	0.220827
COG0071	0.10289	5.55896	0.688535	1.03749
COG0072	0.111281	5.57219	0.698201	1.03091
COG0073	0.019681	3.61961	3.81649	2.65741
COG0074	0.872808	2.5696	0.383242	0.288909
COG0075	0.876309	3.86545	0.0823838	0.0913572
COG0076	0.378529	2.00405	0.431507	0.382289
COG0077	0.958809	5.1639	-0.00722753	-0.0070485
COG0078	0.366247	5.26063	0.401705	0.542877
COG0079	0.949963	6.15759	0.0175231	0.0268087
COG0080	0.111281	5.57284	0.729914	1.04746
COG0081	0.111281	5.56705	0.730678	1.07343
COG0082	0.793036	5.28886	0.115964	0.121602
COG0083	0.0331307	4.19572	0.945382	1.41233
COG0084	0.148791	5.89789	0.543623	0.798859
COG0085	0.111281	5.46821	0.754351	1.12381
COG0086	0.111281	5.56866	0.726107	1.05741
COG0087	0.111281	5.57394	0.710423	1.08331
COG0088	0.111281	5.56805	0.723684	1.09545
COG0089	0.111281	5.58022	0.70513	1.00031
COG0090	0.111281	5.57226	0.682771	1.03591
COG0091	0.111281	5.57204	0.695154	1.06655
COG0092	0.111281	5.57298	0.668198	1.1116
COG0093	0.111281	5.57345	0.704628	1.01912
COG0094	0.111281	5.56906	0.695528	1.0789
COG0095	0.019681	4.16931	0.838067	1.46382
COG0096	0.111281	5.57627	0.685644	1.04772
COG0097	0.111281	5.57756	0.655356	1.07071
COG0098	0.111281	5.56586	0.681287	1.04885
COG0099	0.111281	5.57096	0.683785	1.00088
COG0100	0.111281	5.57214	0.670174	1.00953
COG0101	0.14731	5.87104	0.739056	1.31683
COG0102	0.111281	5.57779	0.730348	1.03383
COG0103	0.111281	5.56857	0.698695	1.05353
COG0104	0.111281	5.57405	0.700644	1.00884
COG0105	0.864284	4.21565	-0.204209	-0.200519
COG0106	0.77717	5.06547	0.0845768	0.116794
COG0107	0.874824	5.15746	0.0579848	0.0626179
COG0108	0.664729	4.92276	-0.375937	-0.328486
COG0109	0.505039	-0.229792	0.532059	0.508144
COG0110	0.442535	6.64476	0.452746	0.57451
COG0111	0.251519	5.91197	0.516929	0.734734
COG0112	0.258063	5.59953	0.390292	0.634779
COG0113	0.84023	3.87724	0.0909336	0.145622
COG0114	0.019681	3.5524	2.806	1.80843
COG0115	0.959691	5.70929	-0.0418787	-0.0790002
COG0116	0.0969838	5.27815	0.749571	1.07033
COG0117	0.14731	3.88627	-1.39402	-0.937939
COG0118	0.818754	5.17178	0.0884579	0.0961268
COG0119	0.992297	5.55819	-0.0114079	-0.0110916
COG0120	0.019681	4.0992	2.75539	2.82025
COG0121	0.77592	-0.746539	-0.372977	-0.164027
COG0122	0.525074	4.12238	0.439603	0.538846
COG0123	0.0478479	1.23164	-2.09902	-1.1807
COG0124	0.111281	5.62732	0.643528	0.900634
COG0125	0.019681	4.93172	1.09401	2.16143
COG0126	0.111281	5.57217	0.700527	1.07523
COG0127	0.111281	5.57577	0.714807	0.973545
COG0128	0.741684	5.32383	0.169394	0.145441
COG0129	0.915457	5.28088	-0.0381185	-0.0651707
COG0130	0.0299161	5.09138	0.964413	1.81284
COG0131	0.765228	5.06482	0.0823662	0.125057
COG0132	0.0973996	3.23435	-1.29806	-1.95659
COG0133	0.836789	4.73591	-0.133834	-0.124877
COG0134	0.330664	4.54817	-0.352184	-0.435631
COG0135	0.924771	4.55261	0.0796458	0.116357
COG0136	0.275001	5.49385	0.510849	0.607572
COG0137	0.295531	5.3643	0.412669	0.598946
COG0138	0.0989182	4.60517	0.806761	1.08963
COG0139	0.738501	5.08018	0.0915608	0.107378
COG0140	0.0695495	2.5983	1.98123	1.2478
COG0141	0.751735	5.06681	0.0997107	0.132977
COG0142	0.118402	6.22917	0.642244	0.871859
COG0143	0.111281	5.59357	0.714927	1.08192
COG0144	0.0296489	6.037	0.994039	1.84295
COG0145	0.0326082	1.0001	-1.84788	-1.43945
COG0146	0.330443	-5.7838	-2.4684	-0.593982
COG0147	0.647433	4.91952	-0.151245	-0.272234
COG0148	0.0980485	5.63065	0.826724	1.39015
COG0149	0.111281	5.56998	0.886783	1.21297
COG0150	0.441673	5.46078	0.352599	0.489802
COG0151	0.443503	5.46893	0.387747	0.522264
COG0152	0.5411	5.46419	0.401496	0.506672
COG0153	0.111281	5.33189	0.808028	1.19885
COG0154	0.0453361	4.99491	1.2293	1.71624
COG0155	0.274179	3.33479	-0.336551	-0.682419
COG0156	0.0969838	4.30643	-1.56575	-1.43642
COG0157	0.815147	4.78279	-0.129897	-0.118548
COG0158	0.643224	-0.00681644	-1.07641	-0.548014
COG0159	0.862271	4.74628	-0.126092	-0.138849
COG0160	0.257261	2.6614	1.15799	0.766435
COG0161	0.0942741	3.16874	-1.43244	-1.70354
COG0162	0.111281	5.59027	0.726023	1.0804
COG0163	0.886048	1.66687	-0.315732	-0.242168
COG0164	0.111281	5.57152	0.722366	1.07546
COG0165	0.628876	5.38336	0.328881	0.349959
COG0166	0.111281	5.5781	0.693151	0.981074
COG0167	0.142434	5.93262	0.569472	0.776854
COG0168	0.466644	6.27954	0.266018	0.363323
COG0169	0.708962	5.33892	0.132923	0.197345
COG0170	0.567878	-11.3835	1.69347	0.307991
COG0171	0.111281	5.5737	0.700766	1.03936
COG0172	0.111281	5.57661	0.724763	1.07814
COG0173	0.111281	5.5928	0.649974	1.04477
COG0174	0.0274933	5.08	1.24165	1.97431
COG0175	0.316111	3.98267	-0.61931	-0.82677
COG0176	0.109033	4.82067	0.616311	1.23923
COG0177	0.111281	5.6651	0.739745	1.209
COG0178	0.166481	6.21654	0.59856	0.887994
COG0179	0.0681896	3.65639	-1.41263	-1.44826
COG0180	0.111281	5.58394	0.730064	1.07215
COG0181	0.898195	4.0806	-0.053603	-0.0690319
COG0182	0.0978028	2.4076	-0.828581	-0.65044
COG0183	0.019681	4.65347	0.84276	1.7858
COG0184	0.111281	5.56682	0.697527	1.12308
COG0185	0.111281	5.57357	0.692934	1.02365
COG0186	0.111281	5.57467	0.666475	1.02811
COG0187	0.108865	6.37724	0.7427	1.13501
COG0188	0.0969838	6.27291	0.874984	1.25123
COG0189	0.899488	-0.224459	-0.109279	-0.0524013
COG0190	0.111281	5.56952	0.714931	0.996337
COG0191	0.111281	6.07301	0.7108	1.25845
COG0192	0.111281	5.60038	0.724422	1.08458
COG0193	0.111281	5.57131	0.65847	1.1112
COG0194	0.0288482	5.84198	1.05593	1.86594
COG0195	0.111281	5.56607	0.667912	1.01295
COG0196	0.111281	5.57036	0.721359	1.0338
COG0197	0.111281	5.57061	0.665008	1.02815
COG0198	0.14731	5.56802	0.569866	0.7823
COG0199	0.14731	5.60557	0.759077	1.0565
COG0200	0.111281	5.57135	0.687761	1.00472
COG0201	0.0348989	5.65042	0.965287	1.64596
COG0202	0.111281	5.60243	0.792872	1.14339
COG0203	0.111281	5.57288	0.72499	1.10778
COG0204	0.0495712	6.01522	1.06359	1.41854
COG0205	0.221696	6.5764	0.464775	0.671889
COG0206	0.22392	5.77659	0.448005	0.650999
COG0207	0.0453361	5.00921	1.18199	1.58077
COG0208	0.019681	4.64031	1.24313	2.14092
COG0209	0.906063	4.94748	0.0290223	0.043735
COG0210	0.14731	6.06302	0.704045	1.21406
COG0211	0.111281	5.57338	0.724578	1.03862
COG0212	0.111281	5.48575	0.602151	1.04347
COG0213	0.15081	4.1618	0.423905	0.780904
COG0214	0.887915	3.58024	-0.117231	-0.129503
COG0215	0.111281	5.57229	0.704539	1.07992
COG0216	0.111281	5.57143	0.720622	1.0983
COG0217	0.111281	5.5653	0.667201	1.05429
COG0218	0.111281	5.56455	0.637457	0.866564
COG0219	0.0281703	5.02402	1.06096	1.93885
COG0220	0.111281	5.57015	0.72222	1.06084
COG0221	0.221617	2.52467	0.941072	0.650415
COG0222	0.111281	5.5687	0.672098	1.03453
COG0223	0.111281	5.58039	0.634873	0.918534
COG0224	0.111281	5.58215	0.693739	0.983572
COG0225	0.0453361	4.90158	0.957503	1.27617
COG0226	0.705683	5.34518	0.431993	0.512022
COG0227	0.111281	5.57422	0.698375	1.00719
COG0228	0.111281	5.56998	0.713885	0.998164
COG0229	0.019681	4.02554	2.04924	2.62648
COG0230	0.399702	4.11704	-0.350025	-0.229063
COG0231	0.0683841	5.62832	0.962976	1.50662
COG0232	0.629725	4.88564	0.247017	0.279098
COG0233	0.111281	5.57086	0.709977	0.984362
COG0234	0.111281	5.58324	0.721185	1.02626
COG0235	0.954189	5.76388	-0.0289739	-0.0459167
COG0236	0.242788	6.47643	0.648293	0.966616
COG0237	0.111281	5.57617	0.70811	1.06243
COG0238	0.111281	5.5682	0.690245	0.993111
COG0239	0.019681	5.22555	1.4807	1.80913
COG0240	0.111281	5.50344	0.758324	1.12479
COG0241	0.0681896	2.25991	-1.94162	-2.12743
COG0242	0.0281703	6.00727	1.15689	2.05153
COG0243	0.885592	3.11458	-0.233156	-0.153892
COG0244	0.111281	5.57123	0.720864	1.06059
COG0245	0.800641	5.31774	0.146844	0.13507
COG0246	0.019681	4.66049	0.837047	1.47514
COG0247	0.397574	1.84861	0.522085	0.476179
COG0248	0.891338	3.62308	0.221686	0.205374
COG0249	0.124527	5.55729	0.552788	0.814546
COG0250	0.263296	5.96271	0.380245	0.530807
COG0251	0.307981	6.02615	-0.236589	-0.354152
COG0252	0.319414	5.6333	0.257912	0.457799
COG0253	0.242592	5.60261	0.459356	0.700984
COG0254	0.111281	5.57641	0.731126	1.07554
COG0255	0.0605048	5.09855	1.00511	1.72209
COG0256	0.111281	5.56923	0.708309	1.05672
COG0257	0.0281703	4.72047	1.14026	1.41886
COG0258	0.68801	0.106973	-1.38994	-0.48405
COG0259	0.112293	0.821834	-1.70032	-0.98285
COG0260	0.0679505	2.58421	-0.927574	-1.31658
COG0261	0.111281	5.57297	0.706092	1.08673
COG0262	0.0313815	5.54273	1.035	1.51195
COG0263	0.770429	4.6831	0.0759806	0.156088
COG0264	0.0969838	5.42681	0.863774	1.16757
COG0265	0.138587	5.8883	0.73438	1.25878
COG0266	0.019681	4.44737	1.50168	1.97072
COG0267	0.0233831	5.73681	1.03027	1.80893
COG0268	0.111281	5.54483	0.74017	1.09019
COG0269	0.019681	1.17924	1.9986	2.2303
COG0270	0.646575	5.1276	0.496633	0.4178
COG0271	0.911418	-0.336713	-0.26409	-0.115314
COG0272	0.111281	5.58103	0.624014	0.9621
COG0274	0.30773	5.60377	0.450912	0.574666
COG0275	0.114625	5.73658	0.762183	1.24785
COG0276	0.0969838	3.0218	1.88716	1.15464
COG0277	0.145487	4.2513	-0.693615	-1.02573
COG0278	0.794928	-0.918122	-0.191075	-0.10868
COG0279	0.140276	2.81613	-1.28093	-1.66379
COG0280	0.0969838	5.57102	0.694686	1.05243
COG0281	0.369403	5.45136	0.402655	0.572142
COG0282	0.019681	5.89588	1.16101	2.04492
COG0283	0.111281	5.56218	0.639977	0.869035
COG0284	0.111281	5.57523	0.801819	1.15004
COG0285	0.111281	5.71233	0.810443	1.21955
COG0286	0.732207	5.53992	0.263312	0.376647
COG0287	0.989425	5.13456	-0.0190253	-0.0152016
COG0288	0.0441374	3.63924	-1.35115	-1.89334
COG0289	0.523697	5.44327	0.402752	0.555922
COG0290	0.111281	5.57653	0.707201	1.06238
COG0291	0.111281	5.56881	0.700968	1.05468
COG0292	0.111281	5.57429	0.674182	1.01721
COG0293	0.556814	-0.134656	-1.1341	-0.518027
COG0294	0.726988	4.83424	-0.276406	-0.302925
COG0295	0.185785	5.12455	-0.325433	-0.534969
COG0296	0.438884	5.5424	0.324236	0.494339
COG0297	0.102975	4.76452	0.506769	0.994784
COG0298	0.479058	2.54699	-0.467777	-0.361779
COG0299	0.215648	5.22358	0.520263	0.859232
COG0300	0.184584	5.63755	0.658376	0.72516
COG0301	0.019681	4.82475	1.7802	2.26104
COG0302	0.812752	4.6753	0.0719907	0.113505
COG0303	0.396326	3.31095	-0.481446	-0.423241
COG0304	0.882118	5.54878	-0.224471	-0.24399
COG0305	0.11157	5.72323	0.554291	0.875043
COG0306	0.881286	3.08378	-0.199636	-0.12241
COG0307	0.158797	4.86455	-0.621479	-0.736807
COG0308	0.019681	3.86251	3.21196	2.44542
COG0309	0.32501	3.9887	0.561931	0.55356
COG0310	0.249241	3.74228	0.315935	0.636982
COG0311	0.0455121	3.16357	-0.951718	-0.914402
COG0312	0.585482	3.76652	0.373128	0.442978
COG0313	0.315244	5.85508	0.382975	0.478602
COG0314	0.964667	0.661365	-0.0816622	-0.0594053
COG0315	0.524026	4.34261	-0.147339	-0.283657
COG0316	0.582678	2.14641	-0.392737	-0.308009
COG0317	0.458376	5.92943	0.303355	0.421845
COG0318	0.317234	4.94605	-0.534247	-0.753367
COG0319	0.111281	5.56866	0.712547	1.06697
COG0320	0.108354	1.73825	-1.89169	-1.33041
COG0321	0.176664	1.70433	-2.03275	-1.12879
COG0322	0.111562	5.55983	0.587256	0.925083
COG0323	0.127456	5.55287	0.477779	0.808105
COG0324	0.431027	5.88838	0.309696	0.456358
COG0325	0.599201	5.39263	0.257749	0.271676
COG0326	0.522843	5.21016	-0.176008	-0.279919
COG0327	0.14731	5.18297	0.687289	0.865012
COG0328	0.019681	4.67877	1.90705	2.40035
COG0329	0.491273	6.36442	0.322283	0.527268
COG0330	0.0316582	5.45696	0.977753	1.59705
COG0331	0.833812	5.19084	-0.143717	-0.124521
COG0332	0.764784	5.40843	0.157472	0.23332
COG0333	0.111281	5.56753	0.694315	1.02191
COG0334	0.777193	5.53931	0.171136	0.254085
COG0335	0.111281	5.57268	0.714503	1.02058
COG0336	0.111281	5.56653	0.693424	1.04729
COG0337	0.657917	5.32628	0.188322	0.202881
COG0338	0.13793	2.51473	-0.86035	-0.978624
COG0339	0.14731	3.90038	-1.61055	-1.11884
COG0340	0.638181	5.39733	0.32057	0.433164
COG0341	0.119691	3.56427	-0.81319	-0.906255
COG0342	0.84069	4.42402	-0.125994	-0.143128
COG0343	0.4471	5.46501	0.416	0.558916
COG0344	0.0225217	5.26838	1.40608	2.14027
COG0345	0.281364	5.3929	0.518426	0.699785
COG0346	0.81743	6.07872	0.251019	0.353294
COG0347	0.903708	4.62189	-0.0571387	-0.066659
COG0348	0.975298	-0.587995	0.087378	0.0377827
COG0349	0.019681	1.32758	2.47477	3.39924
COG0350	0.108023	5.53581	0.734513	1.33641
COG0351	0.147679	5.71311	0.572885	0.562645
COG0352	0.651779	5.52297	-0.241801	-0.30011
COG0353	0.111281	5.56595	0.683928	1.07858
COG0354	0.603386	-0.148621	-0.956127	-0.474725
COG0355	0.0521397	5.02764	1.00765	1.61764
COG0356	0.111828	5.60469	0.61791	0.904158
COG0357	0.111281	5.51934	0.757331	1.11358
COG0358	0.111281	5.5819	0.684309	1.0134
COG0359	0.111281	5.57559	0.672343	1.02792
COG0360	0.111281	5.57374	0.715062	1.00189
COG0361	0.111281	5.57465	0.726254	1.05991
COG0362	0.019681	4.11777	1.77039	1.92771
COG0363	0.111281	5.86618	0.563539	0.682824
COG0364	0.019681	4.12534	1.92764	2.07423
COG0365	0.0474902	3.50716	-1.27291	-1.39931
COG0366	0.029118	6.84592	1.06063	2.03569
COG0367	0.0485337	5.14158	1.04774	1.6588
COG0368	0.636821	4.79792	-0.256468	-0.377769
COG0369	0.781311	-1.02758	-0.514572	-0.197869
COG0370	0.458258	5.98116	0.398512	0.607951
COG0371	0.104184	4.2975	0.988799	1.10697
COG0372	0.653459	5.04935	0.171491	0.245228
COG0373	0.426208	3.70003	-0.225645	-0.434237
COG0374	0.756992	2.21639	-0.310958	-0.245977
COG0375	0.914051	3.28101	-0.050381	-0.0757764
COG0376	0.731355	-0.189164	-0.263457	-0.130119
COG0377	0.111281	3.1376	-1.41842	-0.959038
COG0378	0.359111	4.49915	0.389581	0.612107
COG0379	0.939944	4.7596	-0.018173	-0.0238467
COG0380	0.0969838	0.724213	2.339	1.34884
COG0381	0.192691	5.3085	0.519998	0.735962
COG0382	0.0455118	1.71413	-1.68296	-1.55778
COG0383	0.757946	0.512542	0.351581	0.217671
COG0384	0.0920334	2.6072	-0.982468	-1.58485
COG0385	0.111281	4.38518	-1.03587	-1.211
COG0386	0.0969838	3.63196	-0.505867	-0.876451
COG0387	0.928848	-1.14492	0.698518	0.195474
COG0388	0.596476	6.00133	-0.441812	-0.374242
COG0389	0.157586	6.28942	0.71231	0.988761
COG0390	0.0646279	3.6806	1.777	1.52749
COG0391	0.019681	4.44626	1.298	2.61879
COG0392	0.019681	4.94715	1.23004	2.13521
COG0393	0.047494	4.911	0.72987	1.27591
COG0394	0.221888	5.96468	0.460271	0.681141
COG0395	0.14731	6.83566	1.08269	1.7222
COG0396	0.121656	5.41519	0.661656	1.03338
COG0397	0.864163	0.14404	-0.342385	-0.153145
COG0398	0.019681	5.15553	1.3613	2.29483
COG0399	0.550154	5.62304	-0.173578	-0.236152
COG0400	0.019681	1.32415	2.36955	2.77588
COG0401	0.945967	-4.17416	-0.156124	-0.0312812
COG0402	0.756473	5.38033	0.10189	0.172713
COG0403	0.3797	2.56548	-0.786159	-0.702733
COG0404	0.11445	3.21646	-1.1652	-0.986509
COG0405	0.722906	2.59343	0.163748	0.211564
COG0406	0.019681	7.03119	1.46086	2.27517
COG0407	0.836836	2.73111	0.085104	0.102439
COG0408	0.916008	-1.603	-0.205479	-0.0828639
COG0409	0.98322	2.4712	-0.0753586	-0.0485349
COG0410	0.192691	4.62388	0.604364	0.699146
COG0411	0.195445	4.58311	0.531411	0.657563
COG0412	0.711497	0.88599	-0.480348	-0.316619
COG0413	0.0462428	4.1104	-1.50434	-1.36945
COG0414	0.0693384	4.40353	-0.97924	-1.04759
COG0415	0.914628	-0.812749	-0.088055	-0.0558487
COG0416	0.0281703	5.02514	1.09512	1.81842
COG0417	0.849095	-1.00774	-0.380858	-0.138717
COG0418	0.88224	-1.49195	-0.355904	-0.133702
COG0419	0.993729	5.21853	-0.0152182	-0.0189292
COG0420	0.119577	5.73047	0.568031	0.951121
COG0421	0.951228	4.22447	0.0173076	0.0261951
COG0422	0.800335	4.77429	-0.190846	-0.208478
COG0423	0.336644	4.78236	0.388705	0.40294
COG0424	0.98061	5.36173	0.0148273	0.018331
COG0425	0.949461	4.15847	0.00819402	0.0115104
COG0426	0.483853	5.54571	0.235166	0.339997
COG0427	0.0539561	3.87737	-1.53906	-1.59444
COG0428	0.642745	4.92461	0.28482	0.370526
COG0429	0.86746	1.18742	-0.563671	-0.312427
COG0430	0.965031	-3.61359	-0.0971209	-0.0245353
COG0431	0.019681	5.07802	4.05804	2.87604
COG0432	0.14731	3.61643	-0.862538	-0.779042
COG0433	0.447228	0.411883	0.493166	0.348357
COG0434	0.454932	2.05247	-0.574478	-0.404117
COG0435	0.568582	-0.207837	1.31419	0.335077
COG0436	0.194716	7.38526	0.557071	0.606208
COG0437	0.932541	3.25513	0.0386655	0.0331494
COG0438	0.256727	8.25464	0.544634	0.778618
COG0439	0.397345	0.820857	-0.419235	-0.41113
COG0440	0.378419	5.31748	0.264818	0.329989
COG0441	0.111281	5.58025	0.733662	1.10459
COG0442	0.111281	5.566	0.672795	0.957026
COG0443	0.155775	5.79847	0.582061	1.02614
COG0444	0.118983	6.5688	0.637636	1.20896
COG0445	0.121478	5.63208	0.427521	0.688678
COG0446	0.235747	5.40483	0.448086	0.713391
COG0447	0.529508	3.65591	-0.833563	-0.404638
COG0448	0.0971898	5.76589	0.666454	1.26829
COG0449	0.138855	5.72351	0.579189	0.856434
COG0450	0.648853	4.93399	0.166407	0.256884
COG0451	0.134085	6.70901	-0.5492	-0.748112
COG0452	0.111281	5.56252	0.527976	0.854989
COG0455	0.891209	0.525091	-0.1448	-0.063159
COG0456	0.135272	6.83905	1.01058	1.72359
COG0457	0.634678	-10.2677	1.60513	0.282442
COG0458	0.111281	6.10128	0.765237	1.08218
COG0459	0.111281	5.57335	0.697559	1.05999
COG0460	0.11156	5.08024	0.925692	1.49451
COG0461	0.112387	5.83647	0.706588	1.07232
COG0462	0.0300561	5.83168	1.1383	1.83266
COG0463	0.607355	8.03736	0.295187	0.341842
COG0464	0.11083	1.69053	-1.48122	-1.33603
COG0465	0.14731	6.07542	0.76821	1.35192
COG0466	0.893408	5.32032	0.111563	0.121695
COG0467	0.34904	-9.08811	-3.37487	-0.557263
COG0468	0.111281	5.60871	0.652501	0.903788
COG0469	0.111281	5.51112	0.75129	1.16894
COG0471	0.318181	5.21239	-0.730532	-0.655475
COG0472	0.111281	6.25728	0.777324	1.09926
COG0473	0.735589	5.29557	0.201531	0.232608
COG0474	0.019681	6.45565	1.34985	2.36591
COG0475	0.0280414	5.96131	0.976693	1.23498
COG0476	0.521286	3.91324	-0.495633	-0.428695
COG0479	0.14731	3.75719	-0.99322	-1.06069
COG0480	0.152957	6.87225	0.590254	0.798801
COG0481	0.111281	5.57019	0.716723	0.987796
COG0482	0.643726	5.96383	0.137787	0.195618
COG0483	0.284527	3.97985	0.912095	0.704173
COG0484	0.111281	5.81136	0.654607	0.940744
COG0486	0.115073	5.55676	0.56827	0.814647
COG0488	0.10488	7.49476	0.728771	1.20701
COG0489	0.147662	6.41764	0.592383	0.794241
COG0490	0.959317	-5.37744	0.210384	0.0405945
COG0491	0.850409	5.97765	0.0622925	0.0864234
COG0492	0.0681896	6.62426	0.894863	1.52978
COG0493	0.57026	6.54082	0.252887	0.311736
COG0494	0.019681	5.47674	1.03682	2.05862
COG0495	0.111057	5.51565	0.781444	1.23395
COG0496	0.0281703	3.40503	-1.66832	-2.01299
COG0497	0.111281	5.56831	0.683744	1.03333
COG0498	0.448997	5.41698	0.390424	0.518592
COG0499	0.0453361	2.20099	-1.66029	-1.36789
COG0500	0.638687	-11.3851	1.44026	0.242762
COG0501	0.0888324	4.75296	0.804139	1.01015
COG0502	0.920481	5.3824	-0.0719379	-0.0800628
COG0503	0.0453361	6.5179	0.904395	1.56244
COG0504	0.130392	5.52615	0.636763	0.909001
COG0505	0.096746	5.62524	0.920781	1.37168
COG0506	0.85258	-7.48766	-0.58161	-0.107267
COG0507	0.0281703	5.00058	1.12987	1.78641
COG0508	0.10029	3.23341	1.68654	1.42386
COG0509	0.933273	3.74742	-0.0471764	-0.0504116
COG0510	0.019681	2.97725	2.71211	2.53411
COG0511	0.0971898	4.8345	0.692841	1.14434
COG0512	0.316033	4.68406	-0.233489	-0.384569
COG0513	0.134028	6.69365	0.552703	0.955792
COG0514	0.637801	5.60143	0.176766	0.302611
COG0515	0.0681896	5.57265	1.42815	1.70435
COG0516	0.0446641	5.83139	1.0421	1.57667
COG0517	0.746826	3.81193	0.102299	0.157116
COG0518	0.019681	2.7272	3.35669	2.62613
COG0519	0.111281	5.59544	0.687375	1.07347
COG0520	0.266725	5.89837	0.526631	0.827858
COG0521	0.617917	4.58372	0.171955	0.239303
COG0522	0.111281	5.5955	0.662712	1.10997
COG0523	0.892187	4.65593	0.0737732	0.120336
COG0524	0.38072	7.29884	0.358761	0.687648
COG0525	0.111281	5.5725	0.676398	1.01974
COG0526	0.910988	5.13067	0.129716	0.144146
COG0527	0.736082	6.03066	0.241252	0.321263
COG0528	0.111281	5.57427	0.689523	1.08316
COG0529	0.14731	1.31607	-2.55193	-1.66433
COG0530	0.251613	4.37011	0.368608	0.833737
COG0531	0.019681	7.13504	2.12317	3.31686
COG0532	0.111281	5.5699	0.681429	1.04454
COG0533	0.223997	5.82698	0.532283	0.824474
COG0534	0.735581	8.32379	0.170067	0.198375
COG0535	0.351978	5.37893	0.407675	0.515745
COG0536	0.111281	5.57163	0.705716	1.08434
COG0537	0.21286	5.86469	0.418662	0.596379
COG0538	0.766585	4.37647	0.156195	0.156706
COG0539	0.85498	4.41454	0.0960781	0.135508
COG0540	0.111281	5.49857	0.742976	1.19974
COG0541	0.111281	5.56597	0.712635	1.07
COG0542	0.0453361	6.82079	0.841177	1.36738
COG0543	0.501814	6.1295	0.252984	0.333245
COG0544	0.143928	5.73304	0.780744	1.1885
COG0545	0.14731	3.99293	-1.69209	-1.05762
COG0546	0.73687	6.75741	0.116478	0.195396
COG0547	0.931426	4.67505	-0.058232	-0.0723209
COG0548	0.81574	5.01693	0.12496	0.177772
COG0549	0.0404334	3.70056	1.6481	2.00962
COG0550	0.65047	6.88171	0.247363	0.404656
COG0551	0.831238	-1.05187	-0.330776	-0.117932
COG0552	0.111281	5.57001	0.711293	1.07907
COG0553	0.479154	4.04493	0.22878	0.382021
COG0554	0.0532023	4.81452	1.08294	1.59696
COG0555	0.623022	-0.101774	-0.490517	-0.268251
COG0556	0.111281	5.56911	0.678684	0.980559
COG0557	0.111281	5.53413	0.603268	0.924117
COG0558	0.0281703	5.3932	1.39198	2.03786
COG0559	0.249242	4.79059	0.504469	0.686923
COG0560	0.904672	4.77379	-0.0562942	-0.0798585
COG0561	0.0453361	7.60104	1.26219	1.95898
COG0562	0.145327	4.7219	0.734752	0.886084
COG0563	0.111562	5.64309	0.70141	0.993762
COG0564	0.111281	7.29804	0.626736	0.87404
COG0565	0.577301	0.353082	-0.939057	-0.423203
COG0566	0.111281	6.58472	0.823469	1.14784
COG0567	0.948041	-0.27612	-0.100763	-0.0608656
COG0568	0.460367	6.05626	0.202371	0.316019
COG0569	0.392937	6.33576	0.389816	0.451621
COG0571	0.111281	5.57621	0.695531	1.06409
COG0572	0.576243	5.89313	0.249177	0.334085
COG0573	0.0677839	5.16013	0.96557	1.56956
COG0574	0.602011	5.29875	0.300566	0.311189
COG0575	0.111281	5.56797	0.702797	1.00261
COG0576	0.111281	5.57042	0.715384	1.00305
COG0577	0.687775	6.42626	-0.190771	-0.174725
COG0578	0.251519	2.52593	1.48655	0.892602
COG0579	0.112115	4.21638	0.503395	1.22091
COG0580	0.019681	5.02281	1.73569	2.05887
COG0581	0.10968	5.24449	0.891012	1.427
COG0582	0.865478	0.709272	0.127353	0.0736963
COG0583	0.147032	8.06926	0.640509	0.99745
COG0584	0.0197481	5.40465	1.18322	2.40265
COG0585	0.956787	-0.986649	-0.0300189	-0.0113653
COG0586	0.019681	5.71265	1.27142	1.84779
COG0587	0.111281	5.5559	0.6842	1.09508
COG0588	0.019681	4.84495	3.08503	2.44846
COG0589	0.019681	6.09702	1.24382	1.53565
COG0590	0.595819	5.8717	0.302958	0.371616
COG0591	0.111281	5.69366	-0.584569	-0.810735
COG0592	0.111281	5.6518	0.620813	0.912629
COG0593	0.111281	5.48429	0.761026	1.19411
COG0594	0.0281703	5.03232	1.19589	1.8618
COG0595	0.019681	5.69336	1.73313	2.86893
COG0596	0.0681896	6.21408	1.52346	1.54284
COG0597	0.111281	5.6769	0.740532	1.1418
COG0598	0.0929211	5.68854	0.671958	1.26083
COG0599	0.14731	4.67006	0.633457	0.598269
COG0600	0.14731	5.77398	0.561984	1.11514
COG0601	0.111281	6.41964	0.758693	1.41457
COG0602	0.114671	5.82056	0.534434	0.83891
COG0603	0.0455145	3.19492	-1.98527	-2.08053
COG0604	0.019681	3.7836	2.89669	3.90494
COG0605	0.0402814	3.46085	-0.847591	-1.37112
COG0606	0.865983	5.13027	-0.0651582	-0.06451
COG0607	0.019681	5.8804	0.911068	2.14258
COG0608	0.111281	5.64159	0.479469	0.792108
COG0609	0.548146	6.15885	-0.128795	-0.416077
COG0610	0.396326	4.70633	0.506051	0.567691
COG0611	0.0969838	3.21738	-1.70755	-1.06834
COG0612	0.649139	6.48747	0.396461	0.425116
COG0613	0.24781	5.317	0.376515	0.719375
COG0614	0.42969	6.24797	-0.168192	-0.426163
COG0615	0.019681	3.0761	3.32935	2.45825
COG0616	0.14731	3.59499	-1.25177	-1.43567
COG0617	0.150236	5.6716	0.545737	0.936083
COG0618	0.113522	5.48317	0.663514	1.00419
COG0619	0.0281703	6.43488	1.32984	2.07045
COG0620	0.019681	4.22652	2.30747	2.60243
COG0621	0.976082	6.82771	0.0380014	0.0397357
COG0622	0.435687	6.16858	0.365897	0.55132
COG0623	0.850346	3.57319	-0.340623	-0.207704
COG0624	0.385678	6.77893	0.472183	0.638237
COG0625	0.608117	2.18154	-0.75149	-0.312795
COG0626	0.221244	4.32736	0.425218	0.737399
COG0627	0.906488	4.54153	0.175883	0.15035
COG0628	0.0281703	6.41546	1.07722	1.87923
COG0629	0.108848	5.83739	0.973472	1.44517
COG0630	0.816957	-1.16615	-0.830972	-0.169538
COG0631	0.0282997	5.11274	1.3948	1.92591
COG0632	0.111281	5.57516	0.719258	1.0264
COG0633	0.56065	0.694147	-0.830661	-0.432457
COG0634	0.0466593	5.55727	1.04737	1.58754
COG0635	0.753187	6.13805	-0.163268	-0.160765
COG0636	0.0281703	5.02937	1.05093	1.87394
COG0637	0.0627898	6.72924	0.920971	1.50899
COG0638	0.631111	-11.4986	1.38048	0.251182
COG0639	0.947004	-3.36036	0.0912617	0.0195548
COG0640	0.0323097	6.18754	1.1052	1.79406
COG0641	0.863667	5.48095	0.0532701	0.0966387
COG0642	0.183242	8.38907	0.515481	0.776275
COG0643	0.422864	2.37853	0.454713	0.460557
COG0644	0.997104	1.63971	0.00708177	0.00261656
COG0645	0.896399	-7.5822	-0.116154	-0.0164369
COG0646	0.111281	2.5215	1.19765	1.30742
COG0647	0.019681	4.44428	1.77139	2.55146
COG0648	0.20413	4.87925	0.285532	0.722757
COG0649	0.111281	3.13201	-1.28386	-0.920167
COG0650	0.259321	1.14628	-1.21977	-0.916501
COG0651	0.325934	2.14023	-0.466752	-0.618085
COG0652	0.25105	5.90773	0.591309	0.948557
COG0653	0.0274274	5.64371	1.00655	1.63957
COG0654	0.748749	1.20414	-0.327255	-0.213843
COG0655	0.318181	5.35393	0.323353	0.512904
COG0656	0.019681	6.03237	1.90351	2.47402
COG0657	0.113529	6.14897	1.28239	1.35344
COG0658	0.0422377	1.88589	-1.7011	-1.31865
COG0659	0.0281703	3.89098	-1.29235	-2.03051
COG0661	0.019681	4.05667	1.98305	2.25475
COG0662	0.135079	1.45511	1.23997	1.11055
COG0663	0.0945406	4.0197	-0.625148	-1.41008
COG0664	0.965605	7.25816	-0.0167792	-0.0163396
COG0665	0.915025	3.2114	-0.135547	-0.157162
COG0666	0.473043	0.720687	0.503106	0.328397
COG0667	0.971243	5.471	0.0211378	0.0295997
COG0668	0.0947291	5.44764	0.821181	1.4464
COG0669	0.111281	5.57169	0.687183	1.06014
COG0670	0.019681	5.14752	1.33956	1.7049
COG0671	0.019681	4.69468	2.4262	2.95187
COG0672	0.97544	-0.708718	0.00306792	0.00219951
COG0673	0.402115	6.99866	0.41271	0.469487
COG0674	0.249391	6.2419	-0.496636	-0.518209
COG0675	0.019681	5.08338	1.84579	1.95412
COG0676	0.979266	-0.887221	0.249652	0.09479
COG0677	0.194974	2.89121	-0.792357	-0.80863
COG0678	0.023708	-4.66097	-2.77996	-1.29171
COG0679	0.204687	6.19155	0.573081	0.814787
COG0680	0.817036	2.37704	-0.193426	-0.138263
COG0681	0.150479	5.77387	0.600025	0.934366
COG0682	0.111281	5.58686	0.67747	0.884197
COG0683	0.953855	5.26837	-0.0476895	-0.052751
COG0684	0.54506	2.11943	0.39332	0.412498
COG0685	0.939586	5.04702	-0.0330028	-0.0439212
COG0686	0.557255	2.27358	-0.489774	-0.293931
COG0687	0.019681	5.21074	0.987769	1.76265
COG0688	0.741982	4.95495	0.169094	0.135707
COG0689	0.695287	3.65428	0.24031	0.36886
COG0690	0.11157	5.4524	0.61195	0.838725
COG0691	0.111281	5.56829	0.732339	0.995561
COG0692	0.104791	5.27129	0.824907	1.28735
COG0693	0.0969838	5.59999	0.785865	1.21441
COG0694	0.019681	2.7563	1.56115	2.32122
COG0695	0.019681	3.72088	1.84805	2.55959
COG0696	0.843768	5.2151	-0.0696913	-0.116951
COG0697	0.780373	6.55999	0.116868	0.126068
COG0698	0.439118	5.83942	0.223252	0.400615
COG0699	0.383289	-10.5966	-3.56293	-0.566206
COG0700	0.9794	4.12049	-0.00334578	-0.00588564
COG0701	0.0453361	4.05187	-0.915333	-1.2292
COG0702	0.019681	3.17127	3.56044	3.42858
COG0703	0.60227	5.47355	0.17498	0.263227
COG0704	0.0947751	5.22264	1.02109	1.58351
COG0705	0.0969838	5.32703	0.775465	0.939382
COG0706	0.019681	5.28465	1.49165	1.88042
COG0707	0.152371	5.87322	0.471749	0.871753
COG0708	0.111164	5.79639	0.828831	1.07997
COG0709	0.654015	4.25616	0.135648	0.237062
COG0710	0.0447947	3.51029	1.30181	1.58174
COG0711	0.111281	5.61077	0.67023	0.972716
COG0712	0.111281	5.43287	0.668306	1.02105
COG0713	0.111281	3.16217	-1.3663	-0.964399
COG0714	0.50297	5.65346	0.217944	0.308865
COG0715	0.567171	5.64014	0.247669	0.414336
COG0716	0.473756	6.32177	0.264941	0.342263
COG0717	0.0281703	1.65485	2.34617	2.13332
COG0718	0.0284417	4.96137	0.898543	1.67517
COG0719	0.0410633	5.60777	0.812358	1.19356
COG0720	0.058031	3.50875	-1.76574	-1.36977
COG0721	0.0288397	4.76873	1.34082	2.04523
COG0722	0.0637122	4.07993	1.25221	1.35433
COG0723	0.118174	-1.24326	1.62864	1.2796
COG0725	0.0343387	4.10517	-0.601505	-1.33551
COG0726	0.368208	6.20576	0.358239	0.654261
COG0727	0.268313	-0.0255388	0.8048	0.622319
COG0728	0.247354	3.72118	0.823759	0.953833
COG0729	0.39643	-0.553049	-1.71734	-0.779854
COG0730	0.568342	5.60116	0.17751	0.35122
COG0731	0.162203	3.18996	-1.22709	-0.552467
COG0732	0.976918	5.39202	0.0163555	0.0110996
COG0733	0.721918	6.04961	0.159651	0.145696
COG0735	0.802271	6.53664	0.234396	0.337049
COG0736	0.019681	4.63221	1.15599	1.76946
COG0737	0.111281	5.10652	0.66552	0.992908
COG0738	0.27066	6.05453	-0.821509	-0.599496
COG0739	0.0963053	5.35083	-0.53146	-1.08343
COG0740	0.14943	6.19796	0.55484	1.00632
COG0741	0.479784	0.617201	-1.04226	-0.458647
COG0742	0.111281	5.57346	0.736734	1.09866
COG0743	0.791497	5.31983	0.145123	0.1258
COG0744	0.019681	5.48828	1.86123	2.96098
COG0745	0.130985	8.29788	0.810909	1.34674
COG0746	0.748263	2.0014	-0.23475	-0.236097
COG0747	0.019681	6.57404	1.02227	2.11698
COG0748	0.388268	-5.83489	-1.82392	-0.442545
COG0749	0.111281	5.58901	0.655845	1.05386
COG0750	0.0969838	5.26247	0.888979	1.35987
COG0751	0.019681	4.46947	1.18397	1.63683
COG0752	0.019681	4.46845	1.14395	1.81243
COG0753	0.529715	1.02934	-0.632337	-0.482922
COG0754	0.606884	0.411571	-1.50912	-0.428066
COG0755	0.113805	3.1955	-1.5999	-0.975191
COG0756	0.111281	5.57681	0.686153	1.0183
COG0757	0.0969838	4.62543	-0.741216	-1.03602
COG0758	0.123629	5.46675	0.564643	0.960155
COG0759	0.142478	5.41262	0.576947	0.760894
COG0760	0.0251957	4.89898	0.944126	1.29563
COG0761	0.486256	4.98341	0.24275	0.334728
COG0762	0.163621	1.43842	0.618251	0.572688
COG0763	0.0969838	3.21386	-1.81119	-1.29046
COG0764	0.100127	4.93289	0.624166	1.05579
COG0765	0.019681	7.0778	1.52986	2.40486
COG0766	0.0832842	5.92895	0.738263	1.15496
COG0767	0.0969838	3.01208	-2.10717	-1.51824
COG0768	0.14731	6.79244	0.613854	1.13942
COG0769	0.0281703	5.88974	1.17474	1.89717
COG0770	0.111281	5.57578	0.706224	1.08337
COG0771	0.111281	5.56904	0.701925	1.06455
COG0772	0.14731	6.59743	0.845005	1.51727
COG0773	0.139202	5.68289	0.59287	0.931501
COG0774	0.0969838	3.21734	-1.82239	-1.30442
COG0775	0.0969838	5.50884	0.735867	1.05944
COG0776	0.563594	6.89677	-0.4322	-0.439048
COG0777	0.0535274	4.40466	0.60984	1.05909
COG0778	0.320719	7.37876	0.35072	0.510112
COG0779	0.111281	5.56235	0.573261	0.934518
COG0780	0.0455174	3.05886	-2.03976	-1.44011
COG0781	0.0281703	5.04007	1.12815	2.03207
COG0782	0.0496032	6.03414	0.94587	1.35884
COG0783	0.019681	4.33747	1.38408	1.91478
COG0784	0.318181	2.00287	0.919184	0.585936
COG0785	0.754966	3.69625	-0.203925	-0.233972
COG0786	0.0197501	3.52415	-0.791112	-1.47147
COG0787	0.111281	5.71665	0.667845	1.05205
COG0788	0.998878	1.77974	0.053503	0.0288525
COG0789	0.14731	7.17525	0.574689	1.16912
COG0790	0.192438	3.8711	-0.587865	-0.811768
COG0791	0.019681	5.44376	1.60929	2.07506
COG0792	0.88072	5.12723	-0.0461077	-0.0527767
COG0793	0.197864	6.07877	-0.414224	-0.551256
COG0794	0.14731	3.97942	-1.1839	-1.1747
COG0795	0.14731	4.06036	-1.37984	-1.42406
COG0796	0.111281	5.61731	0.625288	0.922178
COG0797	0.478389	-0.0375187	-1.04917	-0.525499
COG0798	0.0389042	1.83983	-1.55242	-1.71282
COG0799	0.111281	5.46969	0.753139	1.18481
COG0800	0.618582	4.88098	0.150704	0.257391
COG0801	0.638017	5.00695	-0.304039	-0.282328
COG0802	0.111281	5.56686	0.697461	1.12571
COG0803	0.111281	5.44039	0.847963	1.33053
COG0804	0.163242	0.208096	1.68638	0.722596
COG0805	0.164679	3.48217	-1.23504	-0.946753
COG0806	0.111281	5.57163	0.683008	1.06978
COG0807	0.818737	-0.0587466	-0.362428	-0.185621
COG0809	0.245856	5.625	-0.255936	-0.492612
COG0810	0.111281	4.03441	-1.6095	-1.17162
COG0811	0.0969838	4.28651	-1.9913	-1.44844
COG0812	0.111281	5.60631	0.761588	1.1463
COG0813	0.029515	4.48795	0.849623	1.33721
COG0814	0.734786	1.62217	-0.849497	-0.193304
COG0815	1	0.533774	-0.263594	-0.104511
COG0816	0.11183	5.65594	0.622311	0.808893
COG0817	0.140052	4.91913	-0.542992	-0.542971
COG0818	0.112691	4.66529	0.645157	0.945674
COG0819	0.0681896	1.43255	1.52243	1.51194
COG0820	0.986444	5.34023	0.0187076	0.0171518
COG0821	0.446408	5.07137	0.299968	0.433292
COG0822	0.161802	5.94445	0.54337	0.974287
COG0823	0.503379	-0.091286	-1.17029	-0.548087
COG0824	0.111281	5.14223	-0.993505	-0.862749
COG0825	0.0447702	4.54148	0.700082	1.37994
COG0826	0.828894	6.41412	0.0844739	0.114343
COG0827	0.019681	3.43234	5.4081	2.10768
COG0828	0.565029	5.21	0.409376	0.510278
COG0829	0.161773	0.201347	1.74754	0.776679
COG0830	0.161503	0.205966	1.78231	0.755353
COG0831	0.671838	-0.00405147	1.18276	0.34417
COG0832	0.158582	0.199329	1.78348	0.761973
COG0833	0.019681	4.39343	2.23533	2.40804
COG0834	0.0281703	6.91097	1.06141	1.74695
COG0835	0.960038	3.35967	0.03633	0.0455065
COG0836	0.088697	3.90537	-1.42271	-1.39048
COG0837	0.738537	-0.937756	-0.633268	-0.261213
COG0838	0.111281	3.14411	-1.44846	-0.979585
COG0839	0.111281	3.14046	-1.46941	-0.97048
COG0840	0.893613	5.0008	0.141142	0.1585
COG0841	0.0969838	5.7442	-1.47242	-1.24931
COG0842	0.251519	5.46136	-0.765707	-0.752752
COG0843	0.748204	-0.032107	0.172217	0.235434
COG0845	0.111281	6.63858	-1.01065	-1.11249
COG0846	0.14731	5.72057	0.940268	1.23541
COG0847	0.0313407	4.7469	0.880757	1.00545
COG0848	0.0969838	3.94489	-2.36942	-1.82899
COG0849	0.151376	4.94043	0.666337	0.906375
COG0850	0.631181	3.61792	0.216832	0.346802
COG0851	0.93896	3.57895	0.0261517	0.0439128
COG0852	0.966964	-1.20973	-0.053393	-0.0208098
COG0853	0.0653229	3.79218	-1.18864	-1.17741
COG0854	0.148014	2.80361	-1.3561	-0.802017
COG0855	0.205387	4.96847	0.454308	0.50889
COG0857	0.442349	-11.0015	2.34351	0.478392
COG0858	0.111281	5.57375	0.703164	1.04286
COG0859	0.14731	4.36033	-1.60286	-2.02493
COG0860	0.511196	6.54264	0.204943	0.501204
COG0861	0.0681896	4.66475	0.962827	0.999897
COG0863	0.719608	5.05275	-0.184255	-0.255915
COG0864	0.620189	1.05388	0.372621	0.212986
COG1001	0.14731	4.09596	0.745707	1.57543
COG1002	0.0265756	-3.76176	-6.23864	-1.6746
COG1003	0.0702266	3.23232	-1.15171	-1.40961
COG1004	0.639638	5.0816	-0.128137	-0.221557
COG1005	0.11118	3.1564	-1.379	-1.05011
COG1006	0.904112	-1.25295	-0.238481	-0.16945
COG1007	0.111281	3.14961	-1.43206	-0.996457
COG1008	0.111281	3.13832	-1.47798	-0.97774
COG1009	0.111281	3.39409	-1.1278	-1.15949
COG1010	0.453916	4.26039	0.196653	0.268865
COG1011	0.111281	6.50725	0.612507	0.919124
COG1012	0.0242021	5.54273	0.876958	1.887
COG1013	0.0453361	4.9055	-1.15786	-1.14586
COG1014	0.10914	5.39105	-0.567267	-0.751269
COG1015	0.019681	4.80358	0.777764	1.39902
COG1017	0.0469371	0.0146576	-1.55473	-1.17052
COG1018	0.814569	2.27904	0.295241	0.22502
COG1020	0.0809862	1.71994	1.86824	1.3506
COG1021	0.722586	-3.67245	1.48138	0.278762
COG1022	0.194075	5.3144	-0.594036	-0.286991
COG1023	0.907207	-4.71707	-0.0498903	-0.0141243
COG1024	0.330714	4.21415	-0.239808	-0.637466
COG1025	0.862396	-1.08046	-0.286586	-0.107347
COG1026	0.484373	3.8809	0.482367	0.415863
COG1027	0.111281	3.59431	-0.963994	-0.673068
COG1028	0.31755	7.64084	0.442717	0.565777
COG1029	0.601309	-11.0838	1.00803	0.207531
COG1030	0.567171	0.332937	0.975594	0.368891
COG1032	0.854241	6.1091	-0.0704128	-0.0735213
COG1033	0.147662	4.10937	1.02803	1.04571
COG1034	0.666169	-0.924007	-0.804688	-0.267423
COG1035	0.205678	1.69108	-0.800124	-0.49465
COG1036	0.773012	-10.1399	0.564008	0.085894
COG1038	0.0315807	2.99007	1.06021	1.10808
COG1039	0.0807642	1.87656	1.20287	1.48545
COG1040	0.111281	5.49465	0.773893	1.14248
COG1041	0.795146	-2.75894	0.508052	0.105167
COG1042	0.14731	1.41529	-1.2325	-0.843305
COG1043	0.100081	4.03604	-1.75152	-1.26068
COG1044	0.0969838	3.22161	-1.81621	-1.27975
COG1045	0.890944	5.2121	0.0550656	0.0915624
COG1047	0.14731	3.86639	-0.89825	-0.879313
COG1048	0.3305	4.84192	0.382206	0.51405
COG1049	0.820781	-0.927573	-0.205097	-0.11609
COG1051	0.0221272	6.4737	1.03724	1.74399
COG1052	0.111281	6.19763	0.692147	0.788592
COG1053	0.318181	5.83701	0.56855	0.551603
COG1054	0.999739	-1.80926	-0.301141	-0.068769
COG1055	0.929881	5.41608	-0.0381061	-0.0416463
COG1056	0.358438	-2.02603	0.940505	0.437556
COG1057	0.111281	5.57512	0.677295	1.0068
COG1058	0.477813	4.53988	0.273727	0.330316
COG1059	0.186185	0.958597	-1.05199	-0.482969
COG1060	0.109592	5.40324	-0.848525	-0.941723
COG1061	0.113281	5.35311	0.647032	1.06814
COG1062	0.0490726	-0.444892	2.07621	1.51387
COG1063	0.019681	5.88172	1.03044	1.78435
COG1064	0.019681	2.18595	2.69384	1.97199
COG1066	0.111842	5.51089	0.576666	0.77415
COG1067	0.173151	2.11678	-1.40848	-0.92372
COG1069	0.623003	0.0652058	-0.309626	-0.279348
COG1070	0.149463	6.46614	0.479224	0.779902
COG1071	0.019748	2.79666	3.44131	1.72527
COG1072	0.019681	3.61649	4.25919	2.56018
COG1073	0.0352751	5.62311	0.865427	1.37235
COG1074	0.111281	5.56744	0.579046	0.911933
COG1075	0.372695	-0.870191	-0.686226	-0.362554
COG1076	0.600653	0.688541	-0.810178	-0.382537
COG1077	0.0955067	6.13226	0.856906	1.41202
COG1078	0.019681	3.86467	2.33188	3.37498
COG1079	0.149084	4.49309	0.708502	0.675005
COG1080	0.029922	5.31189	1.01375	1.67647
COG1082	0.249672	5.76908	0.499929	0.81385
COG1083	0.157316	2.18492	-0.757223	-0.558397
COG1085	0.264016	3.23486	0.593448	0.585944
COG1086	0.453801	4.54709	0.292116	0.433994
COG1087	0.134152	5.81928	0.606376	0.837485
COG1088	0.111281	5.46391	0.654048	0.940952
COG1089	0.0872844	3.00062	-1.86336	-1.35517
COG1090	0.517026	-0.00310393	-0.761963	-0.4142
COG1091	0.190989	5.5286	0.446685	0.647964
COG1092	0.111281	4.841	-0.477623	-0.907324
COG1098	0.019681	4.88041	1.62189	2.43529
COG1099	0.558736	-11.1561	1.472	0.324402
COG1100	0.449456	-11.0075	2.83102	0.558568
COG1101	0.0514472	5.0768	1.07059	1.88424
COG1102	0.736268	5.96091	0.280155	0.218711
COG1104	0.0250372	5.82635	1.46376	2.09676
COG1105	0.019681	5.4477	1.33889	2.67917
COG1106	0.697895	4.82952	0.101833	0.183533
COG1108	0.193158	5.38229	0.613885	0.772057
COG1109	0.146459	6.6754	0.727352	0.958465
COG1112	0.959735	-1.26342	0.0504532	0.0207408
COG1113	0.019681	5.77031	2.69488	2.90603
COG1114	0.019681	5.45424	1.29808	2.28254
COG1115	0.940163	6.25592	0.0178586	0.0234286
COG1116	0.280639	5.62096	0.446044	0.867521
COG1117	0.019681	5.6125	1.1665	2.19433
COG1118	0.523782	2.10958	-0.411668	-0.434365
COG1119	0.192691	3.33484	-0.596954	-0.5154
COG1120	0.206967	6.17542	-0.251063	-0.722508
COG1121	0.323658	5.43989	0.399607	0.595199
COG1122	0.0281703	6.52725	0.941373	1.59399
COG1123	0.14731	5.00404	1.61215	2.38906
COG1124	0.019681	2.64399	1.09358	2.27704
COG1125	0.019681	4.15909	2.05366	2.66291
COG1126	0.019681	6.80148	1.53895	2.31881
COG1127	0.0969838	3.03037	-2.10939	-1.54588
COG1129	0.147662	5.82715	0.565866	1.42038
COG1131	0.0570397	7.88593	1.04587	1.74547
COG1132	0.0506442	8.03649	1.16271	1.87096
COG1133	0.826954	-4.64057	0.653497	0.178206
COG1134	0.019681	4.32635	1.21519	2.19353
COG1135	0.019681	5.15728	1.21657	2.17865
COG1136	0.139129	7.96343	0.877766	1.43632
COG1137	0.0969838	3.22594	-1.82073	-1.42748
COG1138	0.377001	0.382264	-0.467362	-0.360928
COG1139	0.891338	3.91656	-0.146545	-0.0943104
COG1140	0.111281	1.82556	1.9365	0.797834
COG1141	0.498439	2.39994	0.599373	0.471376
COG1142	0.995895	1.41781	0.0203239	0.0105692
COG1143	0.407821	2.17731	0.68528	0.509612
COG1144	0.265489	-0.190888	-0.794625	-0.414005
COG1145	0.703977	-11.3695	-0.722109	-0.108043
COG1146	0.0197501	1.22021	-1.92933	-1.26903
COG1148	0.0281703	0.330481	-2.42913	-1.60731
COG1149	0.0281024	-0.567567	-2.33362	-1.54603
COG1151	0.833258	5.27652	-0.0610576	-0.110261
COG1154	0.406729	5.72237	0.452503	0.518682
COG1155	0.415524	4.49112	0.365433	0.444102
COG1156	0.148004	4.56838	0.491534	0.569855
COG1157	0.958167	2.33879	0.0278457	0.0331931
COG1158	0.297012	4.9867	0.355566	0.646749
COG1159	0.111281	5.56974	0.706251	1.06683
COG1160	0.227778	6.16891	0.356671	0.539359
COG1161	0.019681	5.52569	1.39971	2.44309
COG1162	0.0969838	5.57185	0.710716	1.04067
COG1163	0.605926	-11.3405	1.20078	0.274883
COG1164	0.019681	5.22542	1.10942	1.87346
COG1165	0.14731	2.88831	-1.5675	-1.08593
COG1166	0.14731	2.8491	-1.55408	-1.03639
COG1167	0.469047	6.04714	0.300633	0.419358
COG1168	0.111281	5.63435	0.6156	1.01296
COG1169	0.14731	2.94676	-1.45702	-1.223
COG1171	0.722741	5.14037	0.158374	0.295752
COG1172	0.119106	5.94061	0.701842	1.3268
COG1173	0.111281	6.46242	0.695088	1.49911
COG1174	0.019681	2.24794	2.73885	1.96152
COG1175	0.14731	6.87678	1.1487	1.61728
COG1176	0.0197496	5.29599	1.05343	1.95162
COG1177	0.0281703	5.35779	0.978793	1.7986
COG1178	0.111281	3.55237	-1.10531	-1.18263
COG1179	0.9188	5.23716	-0.0715447	-0.0952343
COG1180	0.193599	6.09473	0.517581	0.923452
COG1181	0.111281	5.65619	0.770028	1.12856
COG1182	0.53708	1.88666	0.63976	0.38314
COG1183	0.111281	4.08951	-1.15138	-1.08121
COG1184	0.019681	-4.32823	-9.00401	-1.83822
COG1185	0.848413	5.30929	0.119971	0.1074
COG1186	0.111281	5.56816	0.739029	1.05782
COG1187	0.0656874	6.32997	0.720066	1.33255
COG1188	0.0969838	5.3351	0.824774	1.21147
COG1189	0.0281703	4.97568	1.26256	1.98425
COG1190	0.111281	5.5732	0.726316	1.13168
COG1191	0.424488	6.24979	0.626314	0.629207
COG1192	0.653894	6.98811	0.225385	0.244768
COG1193	0.154351	5.46895	0.607783	0.943807
COG1194	0.977325	5.00906	0.0210902	0.0209556
COG1195	0.111281	5.49551	0.769753	1.16827
COG1196	0.0281703	4.98981	1.15626	1.85173
COG1197	0.111281	5.57043	0.654856	1.04722
COG1198	0.111281	5.56817	0.722288	1.08501
COG1199	0.019681	4.87002	1.07904	2.22924
COG1200	0.111281	5.56622	0.677673	1.07595
COG1201	0.019681	2.6039	4.02379	2.36128
COG1203	0.251519	0.825523	-1.31755	-0.718086
COG1205	0.865454	-5.8777	-0.287572	-0.0647848
COG1206	0.02491	4.50875	0.949864	1.56976
COG1207	0.019681	4.73042	1.20846	2.17169
COG1208	0.164097	-0.82779	-0.98305	-0.633259
COG1209	0.14731	5.42659	0.722043	0.831138
COG1210	0.019681	4.81635	0.92848	1.83814
COG1211	0.943835	5.33678	0.0167521	0.0190827
COG1212	0.0969838	3.20691	-1.81458	-1.41282
COG1213	0.480642	-5.40209	-1.34851	-0.35055
COG1214	0.111281	5.56223	0.662457	1.02964
COG1215	0.65058	5.70252	-0.444844	-0.458119
COG1216	0.519844	6.52377	0.241473	0.259107
COG1217	0.111281	5.56719	0.702825	1.02828
COG1218	0.14731	1.30207	-2.58536	-1.7893
COG1219	0.14731	5.71226	0.642415	0.945081
COG1220	0.019681	3.85723	1.23786	1.8427
COG1221	0.396326	0.110707	-1.12595	-0.553053
COG1225	0.111281	5.7703	-1.04436	-0.842299
COG1226	0.315143	-1.0493	-2.69078	-0.743505
COG1227	0.019681	4.91748	1.24205	2.36549
COG1228	0.20032	4.45372	-0.373379	-0.627998
COG1229	0.583679	-11.0747	1.10632	0.220313
COG1230	0.0681896	3.92766	1.47516	1.20892
COG1231	0.478965	-4.2978	-0.909564	-0.287009
COG1232	0.891338	2.3324	0.649922	0.266262
COG1233	0.0246497	1.00841	-2.18978	-1.7958
COG1234	0.0965351	5.2404	0.933352	1.40546
COG1235	0.524615	5.87102	0.306807	0.427915
COG1236	0.740375	4.02304	0.197214	0.125869
COG1237	0.102535	2.85104	-0.919791	-0.925684
COG1238	0.14731	2.93025	-1.67978	-1.07968
COG1239	0.019681	0.0936304	-6.64759	-3.45014
COG1240	0.0283721	-0.264352	-1.79288	-1.36765
COG1242	0.9576	4.95246	-0.0437441	-0.0576781
COG1243	0.792615	-8.75652	0.633844	0.141182
COG1246	0.0284343	2.95655	-1.29909	-1.65106
COG1247	0.14731	5.52769	0.850587	0.947566
COG1249	0.019681	5.67917	0.976084	1.71094
COG1250	0.104059	4.12059	0.810396	1.01904
COG1251	0.885133	-0.464309	-0.558747	-0.276833
COG1252	0.248411	3.82493	0.741014	0.713614
COG1253	0.515468	6.46079	0.233723	0.278132
COG1254	0.019681	4.39935	1.82071	2.56868
COG1256	0.937924	1.40681	0.0686362	0.0614208
COG1257	0.019681	3.42564	5.21101	2.17291
COG1259	0.735571	2.70136	-0.322301	-0.140343
COG1260	0.358368	3.10454	-0.732832	-0.356206
COG1261	0.595118	-0.849152	-0.855289	-0.324541
COG1262	0.465306	2.04503	-0.422785	-0.284087
COG1263	0.019681	6.85432	1.2676	2.2937
COG1264	0.41297	-0.409152	0.706619	0.392529
COG1266	0.0427809	5.55236	1.18516	1.69329
COG1267	0.909933	3.63818	0.274693	0.20687
COG1268	0.399488	5.06001	0.450457	0.623096
COG1269	0.156704	4.5346	0.508208	0.497229
COG1270	0.99656	4.6263	-0.011358	-0.00832918
COG1271	0.019681	4.0106	1.88689	2.01419
COG1272	0.0276269	5.04884	1.27963	2.04438
COG1273	0.437184	-1.26503	1.22617	0.466814
COG1274	0.965119	0.960137	0.0266596	0.0172298
COG1275	0.863466	2.34231	0.147484	0.11666
COG1276	0.856404	-4.28345	0.505144	0.132779
COG1277	0.998859	2.8749	0.0388248	0.0244201
COG1278	0.019681	5.7766	0.918207	2.73883
COG1279	0.891338	2.61421	-0.430283	-0.194603
COG1280	0.14731	3.69413	-1.38519	-1.45281
COG1281	0.0281703	4.99133	0.911958	1.78034
COG1282	0.019681	1.05031	2.00607	2.68868
COG1283	0.219826	5.56319	0.419077	0.652748
COG1284	0.0281712	6.89154	0.748024	1.59841
COG1285	0.642263	4.80971	0.169718	0.170329
COG1286	0.019681	3.7499	1.71971	1.87982
COG1287	0.722289	-11.0265	0.372967	0.0616595
COG1288	0.0347614	4.12768	1.15405	1.7786
COG1289	0.65184	0.480898	-0.965423	-0.361328
COG1290	0.252517	-3.18737	-1.48118	-0.677689
COG1291	0.966728	2.41051	-0.0290447	-0.0309958
COG1292	0.019681	3.35537	0.769411	2.7524
COG1293	0.0281703	4.93348	1.14115	1.80202
COG1294	0.139918	4.62991	0.43728	0.528794
COG1295	0.0817085	5.1931	0.900374	1.35891
COG1296	0.137915	5.08149	0.684612	0.992101
COG1297	0.687255	4.42964	-0.189578	-0.229643
COG1298	0.974536	2.50777	0.113731	0.129364
COG1299	0.019681	5.14082	0.634118	1.64302
COG1300	0.242472	-0.531343	-1.02873	-0.790225
COG1301	0.17614	5.79755	-0.502844	-0.944998
COG1302	0.0202171	6.0864	1.36482	1.94799
COG1304	0.019681	4.81764	1.60594	2.29165
COG1305	0.108525	-2.46226	-1.57435	-1.06837
COG1306	0.111281	1.3455	-1.02157	-1.0586
COG1307	0.019681	6.74933	1.61777	2.2233
COG1309	0.14731	7.75617	0.796366	1.34216
COG1310	0.72744	-1.18995	-0.951344	-0.301487
COG1312	0.734156	3.88501	0.10077	0.120622
COG1313	0.810683	3.73078	0.267253	0.210542
COG1314	0.111281	5.5553	0.729243	1.03409
COG1315	0.110926	0.751595	-1.10338	-0.66914
COG1316	0.019681	6.28306	1.47828	2.22612
COG1317	0.988287	2.32423	-0.00143905	-0.00278795
COG1319	0.610681	4.39511	0.152479	0.286103
COG1320	0.903492	-1.23805	-0.25476	-0.142928
COG1321	0.127816	5.35024	0.788729	1.15113
COG1322	0.097191	3.73553	-1.05264	-1.37141
COG1323	0.0281703	4.92977	1.1263	1.78319
COG1324	0.720357	-0.921612	-0.612615	-0.224786
COG1327	0.0285765	4.92362	1.03772	1.82091
COG1328	0.111281	5.69132	0.759622	1.24297
COG1329	0.555753	4.13565	0.677356	0.56697
COG1330	0.564254	-0.183425	-1.02711	-0.482899
COG1331	0.512694	0.229658	-0.70491	-0.578049
COG1333	0.824434	-6.08145	0.643909	0.12879
COG1334	0.263917	-0.986612	-1.31933	-0.695273
COG1335	0.0272322	5.36463	0.866645	2.03143
COG1337	0.019681	0.826432	2.97901	2.30352
COG1338	0.954358	2.40977	0.0175498	0.0245515
COG1342	0.528135	3.93914	-0.17298	-0.284022
COG1343	0.771225	4.49557	0.057653	0.0842697
COG1344	0.764353	3.41307	-0.16563	-0.171351
COG1345	0.65047	0.916649	-0.445113	-0.332757
COG1346	0.110353	4.80781	-0.488047	-0.90805
COG1347	0.1015	2.86625	-1.72391	-0.82548
COG1348	0.0681896	1.52523	-0.979386	-1.14777
COG1349	0.019681	6.58713	1.10347	2.1715
COG1350	0.171269	3.51374	-1.02826	-0.597874
COG1351	0.0458831	2.72134	-1.21456	-1.44491
COG1352	0.436248	2.59147	0.590246	0.544272
COG1353	0.0198143	0.736468	2.78143	2.24671
COG1354	0.0281703	4.98061	1.17325	1.88649
COG1355	0.294073	-7.1897	-2.60598	-0.629791
COG1357	0.471941	3.16961	-0.530794	-0.622998
COG1358	0.0276955	4.83017	1.35574	1.96238
COG1359	0.0453769	4.64685	1.15426	1.16145
COG1360	0.019681	3.48235	-1.24971	-2.47125
COG1361	0.973057	-1.6495	0.230986	0.107532
COG1362	0.271008	5.54122	0.484909	0.622275
COG1363	0.0463924	4.92898	0.789875	1.2521
COG1364	0.14731	4.33529	0.754746	0.868643
COG1366	0.370996	4.6595	0.491911	0.567198
COG1368	0.019681	6.21331	0.977615	1.39538
COG1371	0.319648	-10.6286	2.99246	0.640722
COG1373	0.964753	6.10158	0.037619	0.0276573
COG1376	0.019681	3.65924	2.95502	2.70563
COG1377	0.955099	2.33644	0.00100629	0.00133449
COG1378	0.934572	-2.28834	-0.0803967	-0.0380046
COG1379	0.279583	-3.9256	1.30252	0.706538
COG1380	0.111281	4.92983	-0.421193	-0.727647
COG1381	0.0596388	5.05593	1.03263	1.81281
COG1384	0.749589	-7.40758	-0.883553	-0.174835
COG1385	0.527856	5.44119	0.362465	0.474511
COG1386	0.0281703	4.98183	1.18829	1.83956
COG1387	0.41203	6.00278	0.302615	0.53315
COG1388	0.251519	2.52897	1.70425	0.760253
COG1390	0.14731	4.10368	0.924689	1.27358
COG1391	0.14731	1.51634	1.16668	0.923489
COG1392	0.822831	3.01327	-0.186859	-0.128494
COG1393	0.019681	5.70663	1.49648	2.56972
COG1394	0.148036	4.5682	0.501243	0.621161
COG1396	0.0453361	6.4312	1.13375	1.52449
COG1397	0.159627	4.43952	-0.418895	-0.415125
COG1398	0.143903	-4.02035	-2.72932	-0.742969
COG1399	0.111281	5.52226	0.668504	0.895502
COG1402	0.867867	2.9712	0.565655	0.513581
COG1403	0.874402	-2.36993	0.270051	0.105761
COG1404	0.750339	-1.99141	0.766692	0.284195
COG1406	0.163475	-0.829844	-1.33762	-0.628179
COG1407	0.140705	-5.60757	-2.83179	-0.730393
COG1408	0.971723	5.81527	0.0135514	0.017341
COG1409	0.567171	2.45405	-0.6822	-0.358699
COG1410	0.850656	2.44026	0.153118	0.174132
COG1411	0.595214	-11.0719	1.00256	0.222608
COG1413	0.374903	-0.480368	-1.50484	-0.628122
COG1414	0.268835	4.34683	0.321484	0.825132
COG1415	0.613096	-10.2991	1.52437	0.283714
COG1416	0.305748	-3.73101	0.75118	0.747179
COG1418	0.019681	5.87344	1.10463	1.89398
COG1419	0.327193	0.0163966	-1.03926	-0.493752
COG1420	0.0281703	4.95101	1.25942	1.89207
COG1424	0.0281703	0.601552	-3.02465	-1.5758
COG1426	0.019681	4.11954	1.55802	2.20664
COG1427	0.019681	-1.87948	-5.21668	-2.05
COG1428	0.019681	5.0102	2.16585	2.01382
COG1429	0.019681	-0.404044	-7.82159	-2.01072
COG1430	0.815811	-2.41255	-0.798582	-0.236071
COG1432	0.14731	2.28132	0.877507	0.69185
COG1433	0.342643	3.84208	-0.349278	-0.394084
COG1434	0.0716041	4.86818	0.816564	1.00479
COG1435	0.0342286	4.78042	0.972111	1.25834
COG1436	0.14731	3.96846	1.17212	1.50687
COG1437	0.800466	-2.75506	0.481861	0.134623
COG1438	0.172867	5.34413	0.639416	0.857677
COG1440	0.019681	5.12809	1.70349	2.43889
COG1441	0.865721	-1.09233	-0.237976	-0.0967653
COG1442	0.019681	4.76938	1.55151	2.3401
COG1443	0.518376	3.92894	-0.427449	-0.417839
COG1444	0.859407	-1.06779	-0.274536	-0.0895868
COG1445	0.314638	2.77652	0.66692	0.58327
COG1446	0.0320458	1.95077	1.30851	1.8496
COG1447	0.019681	4.91531	1.83603	2.81214
COG1448	0.0864684	3.27411	-0.656881	-1.28734
COG1449	0.0967581	1.01165	-3.35404	-1.20171
COG1450	0.228925	1.26028	-1.29739	-0.761317
COG1451	0.45377	5.00241	0.279908	0.427354
COG1452	0.598342	-0.0547199	-1.21829	-0.607769
COG1453	0.310583	5.16499	0.422637	0.508919
COG1454	0.123009	6.85918	0.662876	1.105
COG1455	0.019681	5.81629	2.22441	3.50012
COG1456	0.0281703	2.07175	1.7487	2.38229
COG1457	0.019681	2.71404	-1.28154	-1.74444
COG1459	0.019681	5.23237	1.07989	2.347
COG1461	0.0281068	4.8743	1.25399	1.95167
COG1462	0.687956	-2.15025	-0.779185	-0.253114
COG1463	0.0969838	2.97386	-2.20979	-1.04904
COG1464	0.0681896	5.5949	0.779048	1.25207
COG1465	0.529536	-10.1262	-3.28279	-0.480966
COG1466	0.111281	5.56602	0.702492	1.07724
COG1468	0.0966717	1.88503	-0.542179	-0.757035
COG1469	0.019681	-0.174116	-4.57363	-2.95878
COG1470	0.564353	-9.05609	-1.82978	-0.326665
COG1472	0.655816	6.45631	-0.283595	-0.220364
COG1473	0.574325	6.23469	0.349795	0.50362
COG1475	0.127392	6.61624	0.674738	1.10329
COG1476	0.111281	7.633	0.925614	1.28556
COG1477	0.112396	5.54064	0.538339	0.798311
COG1478	0.725538	-9.70453	0.832059	0.150537
COG1479	0.0510708	1.17398	-1.58018	-0.965011
COG1480	0.111281	3.20609	-1.33569	-0.909613
COG1481	0.0281703	4.98024	1.31825	1.97605
COG1482	0.0317088	5.19917	0.93335	1.26893
COG1483	0.590527	-11.3423	1.24223	0.239706
COG1484	0.0434627	5.98504	1.1071	2.17148
COG1485	0.828581	-1.60349	-0.42312	-0.188435
COG1486	0.019681	4.37743	1.34847	2.32099
COG1487	0.213419	-0.727111	1.16536	0.724783
COG1488	0.111281	5.34417	0.839092	1.14332
COG1489	0.429516	3.76887	-0.122478	-0.254926
COG1490	0.0969838	5.5569	0.840495	1.09689
COG1492	0.356388	4.80512	-0.308126	-0.250693
COG1493	0.019681	4.76518	1.45249	2.00064
COG1494	0.0453361	2.63162	-1.32948	-1.77158
COG1495	0.0890975	0.244733	-1.84699	-1.07221
COG1496	0.978074	5.15141	0.00681085	0.00781795
COG1501	0.097892	5.09503	0.917834	0.985792
COG1502	0.092207	5.98168	0.862872	1.27415
COG1505	0.0279036	-0.194255	-4.25427	-1.65171
COG1506	0.111281	4.68405	-1.63299	-0.984959
COG1507	0.0486202	-0.793055	4.58689	1.13182
COG1508	0.433351	4.81555	-0.243082	-0.462813
COG1509	0.150117	2.35942	-0.519615	-0.877255
COG1510	0.535441	-5.64058	-1.30545	-0.345457
COG1511	0.019681	4.23427	2.77754	2.21132
COG1512	0.506063	5.04344	0.262033	0.33694
COG1513	0.919527	-3.52353	-0.134669	-0.0326044
COG1514	0.176696	2.8182	1.28009	0.944503
COG1515	0.911948	-4.46064	0.296739	0.0549366
COG1516	0.960368	2.59165	-0.0259299	-0.0387595
COG1518	0.405975	4.89518	0.276691	0.390699
COG1519	0.0969838	3.22212	-1.8195	-1.36995
COG1520	0.177018	1.58654	0.632819	0.852851
COG1521	0.394086	5.29946	0.290496	0.286807
COG1522	0.656091	6.10133	-0.416502	-0.367021
COG1523	0.14731	5.11872	0.795295	1.30964
COG1524	0.31176	2.21683	-1.06506	-0.688827
COG1525	0.735587	2.1434	-0.481137	-0.310844
COG1526	0.154138	1.61438	-0.997015	-0.849926
COG1527	0.14731	3.95408	1.15732	1.42612
COG1528	0.964806	4.14918	-0.0645742	-0.083839
COG1529	0.576316	4.65164	-0.140672	-0.375851
COG1530	0.883448	4.83918	-0.289054	-0.257291
COG1532	0.0281703	2.22707	1.59993	2.16991
COG1533	0.926016	4.45909	0.0357284	0.0611279
COG1534	0.0845046	4.80919	0.76465	1.35976
COG1535	0.788238	-4.60031	0.968095	0.219535
COG1536	0.942765	2.41201	0.0350643	0.0498108
COG1538	0.111281	6.22138	-1.3464	-0.975992
COG1539	0.480032	4.02957	-0.703757	-0.57642
COG1540	0.154454	1.33645	-0.802087	-0.746555
COG1541	0.415851	4.26771	-0.472802	-0.467628
COG1543	0.370983	-6.06276	-1.85776	-0.413641
COG1544	0.111281	5.58776	0.702443	1.10805
COG1545	0.207732	-3.31129	2.34426	0.795637
COG1546	0.836188	4.3493	0.0704373	0.0848054
COG1547	0.397793	-11.1844	2.83684	0.50683
COG1548	0.624905	-11.12	0.969354	0.20032
COG1550	0.916926	-0.213978	0.168692	0.0893697
COG1551	0.951701	2.34786	0.0181028	0.019032
COG1553	0.977541	-0.677225	-0.128979	-0.0410132
COG1554	0.019681	3.82389	2.22825	2.53535
COG1555	0.0969838	4.64849	1.1282	1.39533
COG1556	0.978076	3.77449	0.0182483	0.010423
COG1558	0.949362	2.40942	0.0108981	0.014635
COG1559	0.494459	5.27601	0.339186	0.52055
COG1560	0.14731	3.88158	-1.54395	-2.14057
COG1561	0.369628	5.11939	-0.392818	-0.438388
COG1562	0.156556	-1.5249	-1.82249	-0.929784
COG1563	0.967966	-1.41401	-0.0980863	-0.0605824
COG1564	0.0973159	5.3266	0.855593	1.26142
COG1565	0.0662717	-4.0376	-2.20528	-0.979443
COG1566	0.14731	4.52057	-1.56629	-1.56533
COG1569	0.0884396	-1.17011	-0.969696	-0.685577
COG1570	0.111281	5.56904	0.688795	1.00274
COG1573	0.019681	4.48446	1.50785	1.89667
COG1574	0.146742	3.15359	1.17216	1.99193
COG1575	0.0972352	4.70469	1.04284	0.896421
COG1576	0.111281	5.56032	0.624474	0.882006
COG1577	0.019681	4.41703	5.33541	1.96851
COG1578	0.0631936	-1.97732	2.26228	1.68758
COG1579	0.14731	3.49631	-1.17234	-0.492827
COG1580	0.33293	0.623837	-0.961093	-0.731393
COG1582	0.979248	1.80982	0.00214102	0.000905124
COG1583	0.698477	2.622	0.274929	0.176735
COG1584	0.824781	0.305876	-0.310037	-0.153865
COG1585	0.570663	4.6618	0.382774	0.422755
COG1586	0.0304353	3.49616	-1.39702	-1.84488
COG1587	0.145897	2.99749	-1.62661	-1.04094
COG1589	0.0291337	4.96494	1.21027	2.05943
COG1592	0.969239	6.4232	0.0288841	0.0437763
COG1593	0.197287	5.21807	0.365786	0.500252
COG1595	0.823571	8.01803	0.0742214	0.120262
COG1596	0.14703	3.05462	-2.01284	-1.69372
COG1597	0.0453361	6.27574	0.841489	1.38915
COG1598	0.0681896	4.22163	1.86071	1.50229
COG1600	0.044058	3.11173	-1.00443	-1.56215
COG1605	0.14731	2.53137	0.930837	0.963413
COG1606	0.912767	3.84115	-0.107359	-0.145173
COG1607	0.019681	3.98864	1.20064	1.78774
COG1608	0.58253	-11.2574	1.01118	0.242555
COG1609	0.0269559	7.72481	1.1827	2.09503
COG1610	0.111281	5.19879	0.673068	1.03789
COG1611	0.65109	4.91673	0.548421	0.339892
COG1612	0.626346	-4.58562	-0.91891	-0.279617
COG1613	0.489801	-0.225285	-0.490449	-0.326111
COG1614	0.0281703	2.07287	1.73996	2.33138
COG1615	0.0681896	0.722985	3.1163	1.21407
COG1618	0.0281703	1.31983	1.99834	3.01347
COG1619	0.687133	4.07048	-0.206396	-0.347896
COG1620	0.019681	3.71368	2.22958	1.93591
COG1621	0.108825	5.3791	0.505705	0.834103
COG1622	0.75433	-0.044437	0.218721	0.253113
COG1623	0.125049	2.44298	0.51492	0.678472
COG1624	0.133718	5.33922	0.757344	1.06744
COG1625	0.312629	4.18859	0.360102	0.465224
COG1626	0.794879	-3.5929	1.05312	0.243572
COG1628	0.550713	-11.2494	1.57777	0.319207
COG1629	0.111281	6.22333	-1.66696	-0.941351
COG1633	0.121137	0.26215	1.12532	0.973664
COG1635	0.0448098	-3.49263	-4.13911	-1.10462
COG1636	0.671319	4.74327	0.184326	0.246328
COG1637	0.0469708	-0.791555	4.58168	1.14118
COG1638	0.14731	4.97216	0.391651	0.750242
COG1639	0.152187	-1.54026	-2.86197	-1.08685
COG1640	0.14731	4.89599	0.89655	1.25297
COG1641	0.14731	3.18521	0.665984	1.07883
COG1643	0.149788	1.67449	1.14416	0.854649
COG1646	0.740034	-5.50734	-0.440173	-0.0963646
COG1647	0.901087	2.89067	0.042376	0.0273919
COG1648	0.104246	3.57931	-0.262537	-0.870012
COG1649	0.0678342	4.54803	-1.1917	-1.29376
COG1650	0.650956	-6.27772	1.86082	0.338778
COG1651	0.149065	1.76595	1.00505	0.896349
COG1652	0.067361	-0.576892	2.62186	1.43611
COG1653	0.14731	6.99928	1.20306	1.72572
COG1655	0.814569	-1.45079	-1.47319	-0.352997
COG1656	0.775316	-10.2316	-0.804241	-0.148815
COG1657	0.764674	-10.1529	0.356551	0.0910531
COG1658	0.019681	4.64817	1.00443	1.78208
COG1659	0.569914	-6.7824	2.71883	0.384641
COG1660	0.0297872	5.06081	1.06621	2.01824
COG1661	0.754023	1.5799	-0.227169	-0.214967
COG1662	0.66776	-3.16269	2.23423	0.353783
COG1663	0.141118	3.1997	-1.51103	-1.08029
COG1664	0.108784	-0.709287	-1.27461	-0.724466
COG1666	0.242298	2.19177	-0.770027	-0.741109
COG1668	0.019681	4.57131	0.751165	1.75108
COG1669	0.0471622	1.45765	-0.874207	-1.18063
COG1670	0.14731	6.78035	0.632259	1.22169
COG1671	0.290711	2.84338	-0.440949	-0.633457
COG1672	0.869811	3.54264	-0.224389	-0.118529
COG1674	0.415692	5.15865	0.532297	0.505979
COG1677	0.581914	1.90499	-0.391674	-0.433501
COG1678	0.444097	2.50706	-0.818105	-0.511385
COG1679	0.019681	-2.03629	3.17842	2.25466
COG1680	0.019681	4.95171	1.4367	1.8492
COG1682	0.127557	4.66566	1.02879	1.88562
COG1683	0.967816	4.23987	-0.0194891	-0.0223266
COG1684	0.888746	1.9282	-0.132618	-0.142035
COG1686	0.0969838	6.07027	0.804372	1.08069
COG1687	0.228267	4.35771	0.712223	0.661068
COG1688	0.627382	-11.4456	1.20491	0.220419
COG1690	0.552023	1.21384	-0.525871	-0.452221
COG1691	0.941801	3.88596	-0.0707348	-0.106398
COG1692	0.156369	3.026	-0.640861	-0.694483
COG1694	0.301311	4.43999	0.489977	0.617095
COG1695	0.103586	5.99642	0.656195	1.06
COG1696	0.163228	5.80129	0.789696	1.09755
COG1699	0.963058	2.19775	0.00661624	0.00489438
COG1700	0.189632	-0.987774	2.54157	0.88059
COG1702	0.11105	5.47366	0.775109	1.17991
COG1703	0.019681	2.81121	-2.01752	-2.37575
COG1704	0.115938	5.08795	0.824135	0.91156
COG1705	0.019681	5.37278	1.64787	1.66759
COG1706	0.254082	-0.114436	-1.42765	-0.749101
COG1708	0.714888	-10.7903	-0.736097	-0.114461
COG1712	0.0846308	0.542558	-1.4001	-0.84126
COG1713	0.0281703	4.92167	1.19379	1.91975
COG1714	0.16981	0.465722	-0.809948	-0.787631
COG1715	0.0441149	-0.328845	4.12775	1.30054
COG1716	0.480515	0.926204	1.23202	0.526641
COG1718	0.252915	-7.47764	-3.45434	-0.69998
COG1719	0.0197473	-3.04899	3.20483	2.22218
COG1720	0.804107	3.11575	0.125532	0.208872
COG1721	0.733216	0.556394	-0.406233	-0.273979
COG1722	0.0453361	5.06981	1.15617	1.91616
COG1724	0.0281703	-0.275571	4.18896	1.75497
COG1725	0.14731	6.29369	1.10916	1.42501
COG1726	0.102332	2.8677	-1.66059	-0.65363
COG1728	0.884168	0.198403	0.341712	0.181531
COG1729	0.311938	0.178743	-1.02362	-0.671857
COG1732	0.019681	4.16189	1.82911	3.02867
COG1733	0.0447988	5.97468	1.0274	1.75131
COG1734	0.063882	3.28106	-1.25373	-1.47464
COG1735	0.881017	-0.535863	-0.723048	-0.297602
COG1737	0.019681	6.61531	1.21738	2.27602
COG1738	0.375286	3.86483	-0.462142	-0.480379
COG1739	0.111281	5.56574	0.693464	1.04306
COG1740	0.778676	2.21139	-0.302347	-0.19509
COG1741	0.919053	2.60885	-0.0695949	-0.0807043
COG1742	0.448658	-0.665145	-0.939758	-0.353913
COG1743	0.540857	-10.519	1.935	0.384253
COG1744	0.14731	5.44491	0.763064	1.26154
COG1748	0.203469	4.64068	-0.458758	-0.479112
COG1749	0.334214	0.620223	-0.939408	-0.705137
COG1751	0.642475	-8.22527	-1.65449	-0.351027
COG1752	0.111281	4.06591	-1.40739	-1.20122
COG1755	0.731799	-4.89551	-0.885764	-0.141502
COG1757	0.522265	6.41506	0.219145	0.308325
COG1758	0.0281703	4.83209	1.118	1.83701
COG1760	0.167478	5.95393	0.516254	0.884863
COG1762	0.028304	5.55959	0.814872	1.16904
COG1763	0.111281	1.8686	1.00397	0.823435
COG1764	0.696038	-1.23423	-0.447873	-0.249823
COG1765	0.019681	2.81251	3.92997	2.46653
COG1766	0.947399	2.41008	0.00838126	0.0103841
COG1767	0.375144	2.75175	0.647611	0.58648
COG1768	0.655221	3.24113	-0.183186	-0.236657
COG1770	0.019681	0.357661	2.23316	2.19158
COG1773	0.726775	5.23663	-0.335303	-0.175112
COG1774	0.963571	5.19454	0.0280842	0.0265269
COG1775	0.256483	4.53291	0.803563	0.657807
COG1776	0.941996	2.65037	0.030905	0.026907
COG1778	0.0969838	3.22495	-1.83307	-1.44422
COG1780	0.019681	3.81451	3.53672	2.5109
COG1781	0.917963	4.41572	0.0751009	0.0569189
COG1783	0.824254	2.50098	-0.0808913	-0.104125
COG1785	0.198369	3.00565	-0.92545	-0.739235
COG1786	0.0219313	-2.9472	3.1824	2.13813
COG1788	0.935701	2.68694	-0.174782	-0.202702
COG1791	0.562709	-6.85358	-1.6174	-0.307811
COG1792	0.111281	5.56425	0.629137	0.888071
COG1793	0.297181	-5.3918	-2.76406	-0.682652
COG1794	0.019681	4.37151	1.26535	2.25913
COG1795	0.666938	-10.8327	0.798187	0.169506
COG1796	0.394809	-10.1678	3.15901	0.522367
COG1797	0.747086	4.47236	-0.168589	-0.194012
COG1799	0.0453361	5.09397	1.00737	1.62396
COG1801	0.0676439	2.45767	2.98818	1.78889
COG1802	0.689432	5.71257	0.226732	0.305086
COG1803	0.149087	4.93269	0.446279	0.700322
COG1804	0.019681	3.4876	1.931	2.52821
COG1805	0.100824	2.86955	-1.75872	-0.696193
COG1806	0.019681	4.05252	1.6547	2.11689
COG1807	0.108789	2.95514	-1.74459	-1.14448
COG1808	0.647893	1.55492	-0.701278	-0.224935
COG1809	0.22436	-4.97249	1.61073	0.847667
COG1811	0.567171	4.63551	0.280086	0.560253
COG1814	0.022659	3.62651	3.45467	1.78485
COG1815	0.947052	2.40789	0.0148849	0.0188023
COG1816	0.019681	3.92425	1.97911	2.37546
COG1817	0.873014	-6.82978	-0.938721	-0.107508
COG1819	0.0612665	0.702425	-1.4793	-1.49514
COG1820	0.0538538	5.52572	0.824007	1.30305
COG1821	0.523423	-11.278	1.68042	0.339749
COG1823	0.0673301	3.30671	0.869187	1.1756
COG1825	0.967385	4.26579	0.00462298	0.00518459
COG1826	0.952423	2.8818	-0.0237816	-0.0219234
COG1827	0.14731	4.2792	0.738241	1.21123
COG1828	0.019681	2.67443	4.60288	1.97706
COG1830	0.276976	1.90634	-0.72097	-0.699814
COG1832	0.732069	1.11567	0.358727	0.309001
COG1834	0.631552	1.27345	-0.457106	-0.22368
COG1835	0.104307	5.35331	0.659578	0.768759
COG1836	0.0513009	-6.02723	3.97822	1.21506
COG1837	0.0969838	4.83416	0.937801	1.38411
COG1838	0.669907	4.61237	0.153871	0.202612
COG1839	0.773802	-10.0373	-0.499947	-0.0901566
COG1840	0.111281	4.42391	-0.814633	-0.909178
COG1841	0.111281	5.52934	0.63762	0.972194
COG1842	0.241617	2.09379	0.936656	0.660297
COG1843	0.638224	-0.346657	-0.278576	-0.184599
COG1845	0.523059	-0.406804	-0.659609	-0.37861
COG1846	0.0676456	7.6267	0.770338	1.37601
COG1847	0.0995141	4.79813	0.779298	1.15342
COG1848	0.0915154	-4.445	4.0008	1.28048
COG1850	0.15177	-5.31976	-4.97693	-0.857348
COG1852	0.019681	2.2714	-1.7946	-3.05919
COG1853	0.890057	6.14327	0.0348735	0.052016
COG1854	0.0438653	5.04996	1.07848	1.69283
COG1856	0.734929	-3.02355	-0.459635	-0.190213
COG1857	0.233555	-4.47793	0.831424	0.448111
COG1858	0.184537	0.427407	-1.89084	-0.940165
COG1859	0.511441	0.339067	0.499565	0.395024
COG1861	0.0335235	-4.84381	-4.61859	-1.41821
COG1862	0.111569	5.52203	0.516778	0.829186
COG1863	0.907034	-1.27875	-0.211943	-0.145888
COG1864	0.109091	3.83743	-1.69213	-0.673486
COG1865	0.019681	-0.360652	-6.3136	-1.87348
COG1866	0.396326	4.68181	-0.290843	-0.447533
COG1868	0.944069	2.41765	0.010001	0.016713
COG1869	0.14731	2.98186	0.918519	0.898783
COG1871	0.860976	2.01504	0.304027	0.247448
COG1872	0.491919	-0.714752	-1.34859	-0.591249
COG1873	0.579382	4.02707	0.707968	0.693262
COG1874	0.0897781	4.23939	1.34758	1.57582
COG1875	0.111281	1.88357	-1.6308	-1.04374
COG1876	0.106272	4.5541	0.847439	1.07803
COG1877	0.891886	-3.09057	-0.192717	-0.0499303
COG1878	0.165182	3.19848	-0.561431	-0.80153
COG1879	0.14731	6.46428	0.641607	1.30726
COG1881	0.0281703	3.69484	3.41766	1.81068
COG1882	0.269252	5.72795	0.359186	0.856823
COG1883	0.191621	4.95622	-0.401564	-0.61263
COG1884	0.0453361	3.67047	-2.01289	-1.71507
COG1886	0.949376	0.107903	-0.519375	-0.17376
COG1887	0.019681	4.13448	2.32869	2.46232
COG1891	0.662637	-11.0276	0.703294	0.156862
COG1892	0.820092	-2.85737	0.411215	0.105145
COG1893	0.14731	4.78155	0.505981	0.572553
COG1894	0.717801	4.32527	0.0940374	0.142758
COG1895	0.0231935	-1.87861	2.97478	2.32659
COG1896	0.0226557	4.79858	1.33554	2.03268
COG1897	0.361249	5.20079	0.434916	0.598662
COG1898	0.253066	5.19547	0.420373	0.506259
COG1899	0.90303	-4.70539	-0.266501	-0.0563289
COG1900	0.548571	-6.02218	1.34621	0.30708
COG1902	0.104437	5.43797	0.803509	1.87204
COG1903	0.57615	4.12291	0.165765	0.196434
COG1904	0.662895	4.04119	-0.175177	-0.198774
COG1905	0.98484	4.63617	0.0154439	0.0214632
COG1906	0.119865	-1.78041	-1.82005	-0.784981
COG1907	0.554707	-11.2042	0.994117	0.213581
COG1908	0.167332	1.01429	-1.25341	-0.834707
COG1910	0.456879	-0.218714	-1.08056	-0.632791
COG1912	0.019681	2.05828	3.65163	2.23584
COG1913	0.571997	-11.3722	1.378	0.283153
COG1914	0.190182	4.16625	0.539254	0.746556
COG1915	0.265101	0.952616	-1.38157	-0.598986
COG1916	0.204168	-8.39456	5.12688	0.816831
COG1917	0.701356	4.77387	-0.218366	-0.197969
COG1918	0.194078	6.2133	0.602005	0.926582
COG1920	0.733506	-9.75092	0.26187	0.0476705
COG1921	0.892625	2.31563	-0.0552152	-0.0782411
COG1922	0.019681	4.49406	1.27926	2.27306
COG1923	0.0282982	2.84019	-1.1883	-1.96004
COG1924	0.192691	3.35944	0.769765	0.874883
COG1925	0.14731	6.16934	1.00641	1.65703
COG1926	0.295087	-5.03784	-1.90969	-0.374211
COG1929	0.077461	5.15573	0.92512	1.4003
COG1930	0.0286984	2.52352	1.68847	1.77606
COG1932	0.70989	5.18842	0.0930293	0.172492
COG1934	0.111947	0.348151	-2.04223	-1.05973
COG1936	0.697403	-4.90415	-0.847563	-0.227976
COG1937	0.156111	5.33958	0.630604	0.978321
COG1938	0.636349	-9.76542	2.11951	0.299288
COG1939	0.0281703	4.93451	1.13747	1.87108
COG1940	0.0681896	6.994	0.909925	1.41042
COG1941	0.143657	-5.69424	4.21314	2.32469
COG1942	0.019681	4.07564	2.24048	1.96674
COG1943	0.019681	5.01594	1.43335	2.30653
COG1944	0.782325	-0.87598	-0.499021	-0.187759
COG1945	0.0372031	-2.68296	-3.59054	-1.06051
COG1946	0.019681	0.986296	2.99728	2.58206
COG1947	0.449362	5.44819	0.371332	0.528249
COG1949	0.14731	1.50601	1.26202	1.00042
COG1950	0.019681	3.04979	3.24802	2.08689
COG1951	0.192894	5.20525	-0.460583	-0.646055
COG1952	0.57721	-0.151641	-1.0868	-0.520307
COG1953	0.019681	1.02175	3.10827	1.94876
COG1954	0.421262	2.95896	-0.258206	-0.554661
COG1956	0.0385034	4.55704	0.913263	1.15909
COG1957	0.019681	5.42428	3.111	2.61724
COG1959	0.0681896	6.39497	0.791232	1.43521
COG1960	1	5.19166	-0.179009	-0.141648
COG1961	0.194087	7.24948	0.734914	0.707284
COG1963	0.736268	3.74319	0.17913	0.23955
COG1964	0.800155	-5.43795	0.724912	0.108236
COG1965	0.45756	-0.12648	-1.08776	-0.530842
COG1966	0.193621	5.31414	-0.37898	-0.587834
COG1968	0.345509	5.52117	0.356881	0.626484
COG1969	0.61551	1.8741	-0.462235	-0.303857
COG1970	0.112393	5.48614	0.651953	0.844937
COG1971	0.527253	5.37271	0.19571	0.342105
COG1972	0.0681896	3.21803	1.93362	1.15777
COG1974	0.0281703	5.23391	1.07885	1.9642
COG1975	0.0202213	2.56709	-1.43476	-1.62063
COG1977	0.382437	1.03367	-0.624674	-0.536478
COG1978	0.93301	-5.76743	-0.0974244	-0.0192377
COG1979	0.974792	5.31356	0.0113902	0.0104375
COG1980	0.708929	-10.9835	0.122495	0.0208058
COG1981	0.299311	-2.77878	-1.90794	-0.52544
COG1982	0.0681896	5.335	0.427688	1.2126
COG1983	0.0969838	5.17873	0.95905	1.10642
COG1984	0.146681	1.34137	-0.83512	-0.748735
COG1985	0.80201	4.15338	0.0984644	0.116962
COG1986	0.56275	-4.67029	2.09592	0.41044
COG1987	0.950835	2.41451	0.0208009	0.0419022
COG1988	0.019681	3.2926	4.34569	2.28331
COG1989	0.019681	3.945	2.58597	2.34326
COG1990	0.4717	1.13282	-0.617037	-0.224569
COG1993	0.019681	-2.22261	-6.41427	-4.25235
COG1994	0.925274	4.24405	0.087023	0.0990428
COG1995	0.0969838	3.2834	-1.32292	-1.30254
COG1996	0.623208	-10.9927	-2.0821	-0.347971
COG1999	0.269706	-2.63251	-1.59507	-0.499496
COG2001	0.147652	5.32434	0.965569	1.01773
COG2002	0.541848	3.94758	0.482813	0.612811
COG2003	0.157944	5.44741	0.393152	0.857246
COG2005	0.291251	0.948367	-0.26916	-0.388238
COG2006	0.854264	3.09118	0.0532787	0.0880383
COG2008	0.639051	5.13699	0.142065	0.195949
COG2009	0.129055	1.23737	-1.6085	-0.940056
COG2010	0.117839	-2.44664	-1.24173	-0.682367
COG2011	0.019681	5.17996	1.22761	2.28099
COG2013	0.14731	4.20477	0.765406	1.03757
COG2014	0.0235592	-4.47893	3.57424	2.08636
COG2015	0.786581	-3.47231	0.912386	0.148657
COG2017	0.111281	6.47915	0.745314	1.04525
COG2018	0.924377	-5.84458	0.0400786	0.009589
COG2020	0.929246	0.885677	0.0341425	0.0354164
COG2021	0.164306	-2.94108	-1.78894	-0.771779
COG2022	0.480551	4.67399	-0.391249	-0.435918
COG2025	0.485022	4.96772	-0.467184	-0.635007
COG2026	0.0281703	2.52416	3.00797	1.97624
COG2027	0.111281	3.57496	-1.07089	-0.85145
COG2030	0.313449	3.86685	-1.34419	-0.861992
COG2031	0.369411	1.28621	-0.546479	-0.550232
COG2032	0.019681	0.87049	1.22214	1.83121
COG2033	0.387947	4.63491	0.346856	0.397609
COG2035	0.637263	3.4613	-0.579301	-0.411452
COG2037	0.609115	-11.1595	1.18351	0.238684
COG2038	0.274837	4.82066	-0.363516	-0.582638
COG2039	0.019681	3.58233	1.93786	2.93218
COG2040	0.0326772	2.63015	4.48024	1.81284
COG2041	0.517385	-1.30948	1.14209	0.530473
COG2043	0.479455	-0.15617	-0.907017	-0.458352
COG2044	0.453421	-10.9963	2.13176	0.44382
COG2045	0.096298	0.240779	-2.1967	-1.38213
COG2046	0.693913	-4.50368	-0.848528	-0.240755
COG2047	0.648739	-11.0296	0.190471	0.0311361
COG2048	0.019681	0.834216	-3.1242	-2.0201
COG2049	0.156966	1.33245	-0.833084	-0.717025
COG2050	0.296916	5.14639	-0.748572	-0.82941
COG2052	0.772251	3.60748	-0.1531	-0.164623
COG2054	0.621563	-11.2455	0.541928	0.14039
COG2055	0.019681	2.89421	1.11829	1.96704
COG2056	0.0230765	1.46513	-1.44376	-1.51836
COG2057	0.937505	2.68783	-0.168423	-0.211903
COG2059	0.749846	6.3519	-0.207872	-0.20423
COG2060	0.822308	3.16023	0.262073	0.28385
COG2062	0.0370078	1.52784	1.90866	1.78292
COG2063	0.251147	-0.0767679	-1.40389	-0.757436
COG2064	0.225103	-6.4919	-3.89288	-0.748486
COG2065	0.019681	4.54503	2.01097	2.80291
COG2066	0.019681	3.66594	1.4545	2.04394
COG2067	0.110712	1.71988	-2.87349	-4.00984
COG2068	0.502239	4.05806	0.112127	0.293007
COG2069	0.0281703	2.06051	1.71925	2.28802
COG2070	0.0854812	5.59816	-0.351819	-0.876654
COG2071	0.019681	5.19407	1.82249	3.27726
COG2072	0.458805	-3.99803	-2.25311	-0.501406
COG2073	0.715247	4.11624	0.127175	0.144165
COG2076	0.663723	3.34064	0.559374	0.281181
COG2077	0.14731	4.61151	0.742978	0.887615
COG2078	0.154452	-7.70127	-3.67784	-0.815453
COG2079	0.216511	0.0935271	-1.27311	-0.912198
COG2080	0.658609	4.53553	0.161874	0.281695
COG2081	0.374259	5.22087	0.395088	0.544731
COG2082	0.336473	4.27956	0.323619	0.419475
COG2084	0.188819	4.29819	0.30298	0.809335
COG2085	0.602853	-6.18977	1.44952	0.417251
COG2086	0.492196	4.96749	-0.477855	-0.628501
COG2087	0.65111	4.80859	-0.203835	-0.250817
COG2088	0.49742	4.35061	0.462786	0.363488
COG2089	0.0453361	1.83488	-2.09465	-1.19568
COG2091	0.0455232	3.2022	1.03491	1.5216
COG2094	0.019681	3.17669	3.95866	1.64164
COG2095	0.14731	3.12492	-1.7912	-0.99299
COG2096	0.111161	4.25954	-1.59818	-1.11533
COG2099	0.760196	3.81508	-0.130303	-0.123174
COG2102	0.351093	0.238551	1.35758	0.772194
COG2103	0.80932	4.27363	0.289156	0.284431
COG2104	0.65586	4.71432	-0.318072	-0.344408
COG2105	0.322577	0.764334	1.28823	0.670962
COG2107	0.521827	-4.82923	-1.53363	-0.28548
COG2108	0.363154	-8.75074	-3.31157	-0.56951
COG2109	0.517386	4.56821	-0.201989	-0.240538
COG2110	0.019681	5.25779	1.39299	2.11144
COG2111	0.920519	-1.3963	0.185428	0.0941226
COG2113	0.982073	0.870079	0.025214	0.0103632
COG2114	0.676906	-2.58643	-0.352778	-0.33101
COG2115	0.639531	2.53068	-0.825281	-0.692009
COG2116	0.019681	4.59356	0.749444	1.70673
COG2119	0.0283071	-0.303789	-3.3645	-1.38297
COG2120	0.561902	1.80644	-0.411367	-0.409231
COG2121	0.232229	1.08639	-0.95875	-0.384964
COG2122	0.565131	-5.99684	1.13886	0.227468
COG2124	0.233505	-3.30377	-1.59055	-0.531152
COG2127	0.103069	1.53235	-1.28156	-1.09906
COG2128	0.824562	-0.201821	-0.370997	-0.195355
COG2129	0.891338	2.54902	0.405131	0.147452
COG2130	0.949925	-2.65854	-0.175474	-0.0551602
COG2131	0.111281	5.51653	0.554631	0.828522
COG2132	0.291665	0.605136	1.07699	0.575565
COG2133	0.833029	-0.926638	-0.437292	-0.236397
COG2134	0.648245	-4.69511	2.02973	0.345706
COG2135	0.019681	3.32332	2.40609	3.17339
COG2137	0.111281	5.5216	0.636397	0.866824
COG2138	0.102385	-7.03083	2.87826	0.854178
COG2140	0.019681	0.760395	2.74302	2.01513
COG2141	0.744624	0.568689	0.591667	0.26593
COG2142	0.949518	-1.81542	-0.178631	-0.0778575
COG2143	0.824043	-4.71389	-0.46496	-0.114728
COG2144	0.478839	-10.5798	-2.06871	-0.427206
COG2145	0.1714	4.59552	0.735052	0.824079
COG2146	0.73844	0.580534	0.345474	0.275586
COG2148	0.212028	6.55422	0.433676	0.631476
COG2149	0.762	-3.86722	0.867747	0.278731
COG2151	0.019681	4.88192	1.75014	1.80702
COG2152	0.130577	3.62702	-1.23601	-0.892236
COG2153	0.019681	4.39567	1.48789	2.76027
COG2154	0.37361	-3.23855	-1.49265	-0.449523
COG2155	0.396326	4.00255	0.633014	0.653926
COG2156	0.210872	3.76899	0.762299	0.84616
COG2158	0.671331	-4.49851	-2.76123	-0.462331
COG2159	0.648547	3.92328	0.395301	0.285628
COG2160	0.265045	3.97562	0.360993	0.601437
COG2161	0.0995325	0.329139	-1.30702	-0.980543
COG2162	0.0751585	-0.570022	2.30411	1.35825
COG2165	0.019681	3.21696	1.76453	3.65722
COG2166	0.14731	2.88761	-1.4149	-1.29521
COG2168	0.862226	-1.01	-0.380257	-0.143397
COG2169	0.839298	-2.90169	-0.233467	-0.0700576
COG2170	0.971197	-2.9708	-0.0845676	-0.0286036
COG2171	0.019681	4.12815	1.59045	1.78573
COG2172	0.396326	4.72198	0.243881	0.411917
COG2173	0.621267	3.65551	-1.37232	-0.596814
COG2175	0.828431	-1.99458	-0.373076	-0.131135
COG2176	0.019681	4.76211	1.50465	2.08272
COG2177	0.583806	5.45174	0.205176	0.343104
COG2178	0.422117	-10.989	2.61294	0.499049
COG2179	0.0235807	4.65198	1.6592	2.30099
COG2180	0.111281	1.83275	1.94712	0.788652
COG2181	0.111281	1.80714	1.91863	0.809976
COG2182	0.0281703	3.63258	1.83233	2.08354
COG2183	0.654073	5.33667	0.240672	0.340834
COG2184	0.355085	4.02501	0.741124	0.742506
COG2185	0.019681	2.50075	-2.09542	-3.25923
COG2186	0.0975165	5.4089	0.415575	0.990581
COG2187	0.0680487	-5.73314	-4.11498	-1.05928
COG2188	0.019681	6.84067	1.55974	2.76196
COG2189	0.227303	3.27993	1.08735	0.728256
COG2190	0.019681	4.96398	1.29875	2.36224
COG2191	0.0290456	-0.304372	2.57417	1.84958
COG2192	0.601977	-5.73926	-1.42472	-0.237757
COG2193	0.715537	0.103132	-0.518696	-0.32736
COG2194	0.147076	3.41606	-1.57055	-1.23503
COG2195	0.673371	6.59079	0.23289	0.296647
COG2197	0.566018	6.06797	0.318362	0.421745
COG2198	0.14731	0.383667	0.971301	0.710032
COG2199	0.338616	6.90457	0.352426	0.687548
COG2200	0.158919	6.14826	0.643399	0.928541
COG2201	0.906733	1.59081	0.11586	0.0966916
COG2202	0.019681	-1.06274	3.00985	2.08836
COG2203	0.0468295	-2.23526	2.50966	1.60419
COG2204	0.14731	4.79117	-1.49804	-1.20085
COG2205	0.0779777	3.67498	0.929124	1.30314
COG2206	0.908877	1.88051	-0.10461	-0.108764
COG2207	0.801392	8.21074	0.217716	0.268521
COG2208	0.266658	1.95466	-0.548356	-0.627064
COG2209	0.102084	2.87016	-1.68218	-0.752738
COG2210	0.019681	-3.03603	3.30843	2.33212
COG2211	0.0429308	6.1876	1.24166	2.02066
COG2212	0.902479	-1.26479	-0.237414	-0.154446
COG2213	0.0488946	3.20084	1.57933	1.4464
COG2215	0.770135	-0.0101076	-0.68583	-0.272567
COG2216	0.954626	2.89169	0.0368472	0.0624921
COG2217	0.0281703	6.91528	1.06243	1.94807
COG2218	0.617337	-11.0427	0.892889	0.174444
COG2220	0.12113	5.27982	-0.488989	-0.659073
COG2221	0.281128	3.96854	0.744104	0.983876
COG2222	0.019681	4.10074	1.91593	4.31394
COG2223	0.14731	3.79585	-1.08941	-1.78981
COG2224	0.969336	-1.89059	-0.0984271	-0.0393878
COG2225	0.948688	-1.3932	0.201698	0.0639989
COG2226	0.191281	5.52937	0.510413	0.692728
COG2227	0.899011	-0.534884	-0.38812	-0.131297
COG2229	0.854901	-6.03972	0.127551	0.040415
COG2230	0.019681	4.21674	1.96455	3.02663
COG2231	0.208739	-1.26012	2.47835	0.663164
COG2232	0.638748	-11.0369	1.01243	0.228303
COG2233	0.0667519	6.22686	0.784949	1.40296
COG2234	0.919579	-2.1026	0.149599	0.0678409
COG2235	0.0453361	1.7115	2.86784	1.34836
COG2236	0.037871	-1.26399	-1.94948	-1.12063
COG2239	0.300891	4.82562	0.381369	0.758386
COG2240	0.0633234	5.3955	0.607172	1.18025
COG2241	0.422508	2.46042	-0.251826	-0.355699
COG2242	0.553216	4.13656	0.187836	0.250854
COG2243	0.969993	4.04651	0.0130101	0.0165478
COG2244	0.18656	7.50704	0.53032	0.883817
COG2245	0.813875	-7.21077	-0.897457	-0.142107
COG2246	0.0281703	5.6054	1.32115	1.86757
COG2247	0.0216774	-3.61687	13.4072	2.08889
COG2249	0.111281	3.19962	0.962455	0.833621
COG2250	0.0749951	-4.01658	-2.49602	-0.978053
COG2251	0.62704	-9.65139	1.46737	0.262877
COG2252	0.019681	5.98147	1.4308	2.78384
COG2253	0.112694	1.27734	-1.37032	-0.687963
COG2255	0.111281	5.5688	0.699504	1.11282
COG2256	0.111281	5.65064	0.906241	1.27107
COG2257	0.557837	1.35367	-0.416217	-0.324562
COG2258	0.30932	0.660068	-2.27524	-0.958085
COG2259	0.711222	2.59008	0.24928	0.257228
COG2261	0.019681	3.59496	3.01508	2.33309
COG2262	0.0969838	5.43258	0.897137	1.17141
COG2264	0.227321	5.45988	0.434139	0.659853
COG2265	0.0281703	6.15365	1.00388	2.01664
COG2267	0.118326	4.83348	1.04053	1.58438
COG2268	0.0746394	1.10138	-0.755025	-1.17912
COG2269	0.699706	-3.04097	1.58184	0.405218
COG2270	0.14731	3.42364	1.60256	1.57023
COG2271	0.019681	5.82187	0.843835	2.12462
COG2272	0.324728	-0.415641	0.708517	0.577094
COG2273	0.111562	-0.695276	-3.64069	-1.07367
COG2274	0.0198093	4.30404	1.3864	1.51354
COG2301	0.457864	3.19032	0.458042	0.407533
COG2302	0.0281703	4.89215	1.16201	1.88676
COG2303	0.61953	-0.997461	-0.549309	-0.257227
COG2304	0.0329259	-1.58052	-2.80867	-1.51677
COG2306	0.739776	-3.86608	-0.55794	-0.110041
COG2307	0.0229072	-4.6349	-2.91754	-1.24078
COG2308	0.805333	-2.54425	0.281908	0.110216
COG2309	0.0695685	4.52691	0.508327	1.06914
COG2310	0.396933	1.68562	-1.35455	-0.679566
COG2311	0.271424	2.54999	-1.09295	-0.648527
COG2312	0.657984	-9.96115	1.44331	0.274807
COG2313	0.449994	1.69195	-1.06355	-0.659757
COG2314	0.228163	-1.41524	2.89658	0.622073
COG2315	0.14731	4.53409	0.69856	1.07179
COG2316	0.481909	4.21939	0.369414	0.374624
COG2317	0.147673	2.84709	0.772927	1.25791
COG2318	0.409302	-3.65371	-0.612076	-0.165217
COG2319	0.823713	-8.85825	-0.739318	-0.121554
COG2320	0.283148	0.713221	0.72138	0.639248
COG2321	0.544563	-0.48826	-0.922811	-0.401354
COG2322	0.336211	-10.8231	3.80137	0.642751
COG2323	0.0301762	4.35278	1.29383	1.48462
COG2324	0.565202	-11.3359	0.94253	0.233599
COG2326	0.193167	4.21569	0.923315	0.735225
COG2327	0.127476	2.57788	-0.599704	-0.983
COG2329	0.630936	-1.34097	-0.871846	-0.358084
COG2331	0.476253	1.16105	1.54184	0.690876
COG2332	0.66702	-0.0183019	-0.300335	-0.256531
COG2333	0.067658	5.28976	1.00619	1.53508
COG2334	0.320614	3.72659	0.637229	0.803533
COG2335	0.971267	-3.20862	0.0338013	0.00918747
COG2336	0.019681	1.35497	3.35003	1.44122
COG2337	0.0281703	5.34405	0.969421	1.49101
COG2339	0.366491	-0.264057	0.871623	0.597453
COG2340	0.982596	2.51659	-0.0177761	-0.0112598
COG2342	0.596683	-11.0478	-1.84507	-0.300092
COG2343	0.240035	-6.64387	-3.56516	-0.62082
COG2344	0.0519642	5.00307	1.04668	1.60444
COG2345	0.725653	-6.33675	0.891423	0.194814
COG2346	0.019681	-1.46093	-3.61823	-2.70464
COG2348	0.0453361	2.31452	2.13906	2.15953
COG2350	0.724118	0.217373	-0.353649	-0.16592
COG2351	0.14731	-0.161669	-1.77992	-0.850069
COG2352	0.019681	2.51523	3.06793	4.01551
COG2353	0.722785	-0.797841	-0.398966	-0.259006
COG2354	0.975026	-2.06881	-0.0368968	-0.0140333
COG2355	0.930697	4.69577	-0.0762893	-0.104043
COG2356	0.246171	1.21284	1.0445	0.5978
COG2357	0.019681	5.45947	1.75758	2.203
COG2358	0.0200026	2.09691	-1.45678	-1.6963
COG2359	0.474258	2.5242	-0.415063	-0.446107
COG2360	0.0469602	0.865493	-1.54615	-1.12636
COG2361	0.862411	-0.575238	-0.353136	-0.125449
COG2362	0.918949	-1.42003	0.506209	0.184892
COG2363	0.959455	-0.380699	-0.0621283	-0.0255478
COG2364	0.490401	5.10748	0.203699	0.3688
COG2365	0.019681	4.83991	2.60852	3.30426
COG2366	0.271212	-3.82644	-1.46867	-0.509826
COG2367	0.704532	4.12546	0.321164	0.231747
COG2368	0.476253	1.20477	0.929251	0.366848
COG2370	0.0371464	-6.4959	-4.49081	-1.24495
COG2371	0.44989	0.448749	0.990788	0.422426
COG2372	0.682498	-3.84299	0.885231	0.267314
COG2373	0.933869	2.34908	0.046371	0.071488
COG2374	0.846513	-7.62752	0.391392	0.108676
COG2375	0.851824	-2.79548	0.393899	0.119805
COG2376	0.248873	3.96561	0.866159	0.885691
COG2377	0.486478	-0.0423287	-0.92136	-0.550254
COG2378	0.192691	5.64018	0.62784	0.976783
COG2379	0.11912	1.31999	-1.66795	-0.94805
COG2382	0.0281703	2.30989	-2.15595	-1.93347
COG2384	0.0281703	4.89804	1.30822	1.74144
COG2385	0.0264953	3.61326	-1.32392	-1.72277
COG2386	0.674163	-0.00319202	-0.279406	-0.217302
COG2388	0.794574	3.89671	0.0853715	0.0693715
COG2389	0.813528	-9.11205	-0.128524	-0.0296731
COG2390	0.019681	4.49994	1.63455	1.93996
COG2391	0.958386	-0.729083	-0.25071	-0.0801652
COG2402	0.551073	-11.0234	1.70134	0.336069
COG2404	0.0206162	2.5946	4.5434	1.99333
COG2405	0.529758	-11.1997	1.585	0.28421
COG2406	0.363323	-0.114216	1.79863	0.430875
COG2407	0.370202	4.92866	-0.272619	-0.311606
COG2409	0.261695	-7.44058	3.36391	0.584003
COG2414	0.843218	1.18943	-0.244763	-0.125977
COG2421	0.105417	-0.708274	2.26374	1.86536
COG2423	0.111281	1.60533	2.347	1.43397
COG2425	0.300406	0.49818	-1.78339	-0.70566
COG2426	0.368461	4.08222	0.851304	0.702627
COG2427	0.302149	-10.5787	3.64208	0.652301
COG2431	0.103981	-0.229829	1.43537	0.826694
COG2440	0.943529	0.730385	-0.0625121	-0.0243131
COG2441	0.624848	-11.3298	1.05003	0.226344
COG2442	0.75237	-10.7703	0.675448	0.120674
COG2445	0.77272	-2.01445	0.967179	0.3106
COG2452	0.322442	1.19222	1.98023	0.781002
COG2453	0.278062	-9.13192	-3.48876	-0.638491
COG2454	0.932266	-1.49416	0.132097	0.0489649
COG2456	0.135429	1.70156	1.04331	0.969929
COG2457	0.595963	-10.8945	1.17926	0.226288
COG2461	0.0288457	2.88963	1.99077	1.4385
COG2501	0.0637049	4.87144	0.829603	1.1829
COG2502	0.0720433	5.25004	0.912638	1.38733
COG2503	0.396326	-2.23241	3.17148	0.638004
COG2508	0.24729	-0.927257	2.51679	0.867898
COG2509	0.397019	5.66749	0.246541	0.340884
COG2510	0.77123	5.01346	0.155959	0.173556
COG2511	0.331777	-5.82744	-1.73171	-0.434763
COG2513	0.15049	0.227874	-0.968513	-1.11142
COG2514	0.883109	-4.0805	-0.535404	-0.115732
COG2515	0.0758853	-0.37977	1.40777	1.25153
COG2516	0.727183	-2.9918	-0.433023	-0.184264
COG2518	0.474032	-0.265641	-0.929045	-0.491022
COG2519	0.0622991	-0.803222	4.26979	1.56354
COG2602	0.574137	1.97917	0.438168	0.215648
COG2603	0.104707	1.50875	-1.60499	-1.18649
COG2604	0.0969838	-1.27741	-3.62555	-1.28026
COG2605	0.0969838	1.99564	-2.21086	-1.5227
COG2606	0.14731	5.87561	0.628706	0.886152
COG2607	0.295747	4.29542	0.412523	0.52281
COG2608	0.398831	5.24737	0.392642	0.650493
COG2609	0.746702	-0.804671	-0.230023	-0.145157
COG2610	0.111281	4.43616	0.779167	1.12275
COG2703	0.14731	3.47904	0.983639	0.72808
COG2704	0.109388	2.37505	-2.54924	-1.51895
COG2706	0.019681	4.62244	1.45395	1.55596
COG2707	0.0203319	3.05587	2.39629	1.37042
COG2710	0.019681	1.5495	-3.50976	-2.8188
COG2715	0.451262	4.61749	-0.181748	-0.327634
COG2716	0.55708	-0.791135	-0.898125	-0.415468
COG2717	0.111281	1.4492	1.78849	1.26864
[truncated: 2,048 more rows]
